# Supplementary material for: 5-Bromo-4-(3,4-dimeth­oxy­phen­yl)thia­zol-2-amine
Source: Acta Crystallogr Sect E Struct Rep Online. 2012 May 5;68(Pt 6):o1631–2. doi: 10.1107/S1600536812019320 (PMC3379236; doi:10.1107/S1600536812019320)
Supplement: Supplementary file 1 [file e-68-o1631-sup1.cif]

##############################################################################
#                                                                            #
# This CIF contains the data in a paper accepted for publication in          #
# Acta Crystallographica Section E. It conforms to the requirements of       #
# Notes for Authors for Acta Crystallographica Section E, and has been       #
# peer reviewed under the auspices of the IUCr Commission on Journals.       #
#                                                                            #
# Full details of the Crystallographic Information File format               #
# are given in the paper "The Crystallographic Information File (CIF):       #
# a New Standard Archive File for Crystallography" by S. R. Hall, F. H.      #
# Allen and I. D. Brown [Acta Cryst. (1991), A47, 655-685].                  #
#                                                                            #
# The current version of the core CIF dictionary is obtainable from          #
# ftp://ftp.iucr.org/pub/cif_core.dic.                                       #
#                                                                            #
# Software is freely available for graphical display of the structure(s)     #
# in this CIF. For information consult the CIF software page                 #
# http://www.iucr.org/resources/cif/software.                                #
#                                                                            #
# This file may be used for bona fide research purposes within the           #
# scientific community so long as proper attribution is given to the journal # 
# article from which it was obtained.                                        #
#                                                                            #
##############################################################################
data_global
_audit_creation_method     'form.cif (version 2.0)'
_journal_data_validation_number     ?
_journal_date_recd_electronic     2012-04-28
_journal_date_accepted     2012-04-30
_journal_name_full     'Acta Crystallographica, Section E'
_journal_year     2012
_journal_volume     68
_journal_issue      6
_journal_page_first     o1631
_journal_page_last     o1632
_journal_paper_category     QO
_journal_paper_doi     10.1107/S1600536812019320
_journal_coeditor_code     IS5132
_publ_contact_author_name     'Prof. Fun, Hoong-Kun'
_publ_contact_author_address
;
      X-ray Crystallography Unit
      School of Physics
      Universiti Sains Malaysia
      11800 USM, Penang
      MALAYSIA
;
_publ_contact_author_email     'hkfun@usm.my'
_publ_contact_author_fax     '604 6579150'
_publ_contact_author_phone     '604 6533652'
_publ_section_title
;
5-Bromo-4-(3,4-dimethoxyphenyl)thiazol-2-amine
;
loop_
    _publ_author_name
    _publ_author_footnote
    _publ_author_address
    'Hazem A. Ghabbour' ?
;
Department of Pharmaceutical Chemistry
College of Pharmacy
King Saud University
PO Box 2457
Riyadh 11451
Saudi Arabia
;
    'Tze Shyang Chia' ?
;
X-ray Crystallography Unit
School of Physics
Universiti Sains Malaysia
11800 USM, Penang
Malaysia
;
    'Fun, Hoong-Kun'
;
Thomson Reuters ResearcherID: A-3561-2009.
;
;
X-ray Crystallography Unit
School of Physics
Universiti Sains Malaysia
11800 USM, Penang
Malaysia
;
data_I
_audit_creation_method     SHELXL-97
_chemical_name_systematic
;
5-Bromo-4-(3,4-dimethoxyphenyl)thiazol-2-amine
;
_chemical_name_common     ?
_chemical_formula_moiety     'C11 H11 Br N2 O2 S'
_chemical_formula_sum     'C11 H11 Br N2 O2 S'
_chemical_formula_iupac     'C11 H11 Br N2 O2 S'
_chemical_formula_weight     315.19
_chemical_melting_point     ?
_symmetry_cell_setting     triclinic
_symmetry_space_group_name_H-M     'P -1'
_symmetry_space_group_name_Hall     '-P 1'
loop_
    _symmetry_equiv_pos_as_xyz
    'x, y, z'
    '-x, -y, -z'
_cell_length_a     7.4873(2)
_cell_length_b     8.0359(2)
_cell_length_c     10.6428(3)
_cell_angle_alpha     86.571(2)
_cell_angle_beta     77.633(2)
_cell_angle_gamma     85.330(2)
_cell_volume     622.82(3)
_cell_formula_units_Z     2
_cell_measurement_reflns_used     7495
_cell_measurement_theta_min     2.55
_cell_measurement_theta_max     35.54
_cell_measurement_temperature     100.0(10)
_exptl_crystal_description     'plate'
_exptl_crystal_colour     'brown'
_exptl_crystal_size_max     0.45
_exptl_crystal_size_mid     0.20
_exptl_crystal_size_min     0.09
_exptl_crystal_density_diffrn     1.681
_exptl_crystal_density_meas     ?
_exptl_crystal_density_method     'not measured'
_exptl_crystal_F_000     316
_exptl_absorpt_coefficient_mu     3.458
_exptl_absorpt_correction_type     multi-scan
_exptl_absorpt_process_details     '(<i>SADABS</i>; Bruker, 2009)'
_exptl_absorpt_correction_T_min     0.3046
_exptl_absorpt_correction_T_max     0.7369
_exptl_special_details
;
The crystal was placed in the cold stream of an Oxford Cryosystems Cobra
open-flow nitrogen cryostat (Cosier & Glazer, 1986) operating at 100.0 (1) K.
;
_diffrn_ambient_temperature     100.0(10)
_diffrn_radiation_type     MoK\a
_diffrn_radiation_wavelength     0.71073
_diffrn_radiation_source     'fine-focus sealed tube'
_diffrn_radiation_monochromator     graphite
_diffrn_measurement_device_type
;
Bruker SMART APEXII CCD area-detector
;
_diffrn_measurement_method     '\f and \w scans'
_diffrn_detector_area_resol_mean     ?
_diffrn_reflns_number     10861
_diffrn_reflns_av_R_equivalents     0.0301
_diffrn_reflns_av_sigmaI/netI     0.0254
_diffrn_reflns_theta_min     1.96
_diffrn_reflns_theta_max     24.99
_diffrn_reflns_theta_full     24.99
_diffrn_measured_fraction_theta_max     0.968
_diffrn_measured_fraction_theta_full     0.968
_diffrn_reflns_limit_h_min     -8
_diffrn_reflns_limit_h_max     8
_diffrn_reflns_limit_k_min     -9
_diffrn_reflns_limit_k_max     9
_diffrn_reflns_limit_l_min     -12
_diffrn_reflns_limit_l_max     12
_diffrn_standards_number     0
_diffrn_standards_interval_count     .
_diffrn_standards_interval_time     .
_diffrn_standards_decay_%     ?
_refine_special_details
;
Refinement of <i>F</i>^2^ against ALL reflections. The weighted <i>R</i>-factor
<i>wR</i> and goodness of fit <i>S</i> are based on <i>F</i>^2^, conventional
<i>R</i>-factors <i>R</i> are based on <i>F</i>, with <i>F</i> set to zero for
negative <i>F</i>^2^. The threshold expression of <i>F</i>^2^ >
\s(<i>F</i>^2^) is used only for calculating <i>R</i>-factors(gt) <i>etc</i>.
and is not relevant to the choice of reflections for refinement.
<i>R</i>-factors based on <i>F</i>^2^ are statistically about twice as large
as those based on <i>F</i>, and <i>R</i>- factors based on ALL data will be
even larger.
;
_reflns_number_total     2121
_reflns_number_gt     1888
_reflns_threshold_expression     I>2\s(I)
_refine_ls_structure_factor_coef     Fsqd
_refine_ls_matrix_type     full
_refine_ls_R_factor_all     0.0397
_refine_ls_R_factor_gt     0.0242
_refine_ls_wR_factor_gt     0.0638
_refine_ls_wR_factor_ref     0.0714
_refine_ls_goodness_of_fit_ref     1.116
_refine_ls_restrained_S_all     1.116
_refine_ls_number_reflns     2121
_refine_ls_number_parameters     164
_refine_ls_number_restraints     0
_refine_ls_hydrogen_treatment     mixed
_refine_ls_weighting_scheme     calc
_refine_ls_weighting_details
         'calc w=1/[\s^2^(Fo^2^)+(0.0446P)^2^+0.1359P] where P=(Fo^2^+2Fc^2^)/3'
_atom_sites_solution_hydrogens     geom
_atom_sites_solution_primary     direct
_atom_sites_solution_secondary     difmap
_refine_ls_shift/su_max     0.002
_refine_ls_shift/su_mean     0.000
_refine_diff_density_max     1.172
_refine_diff_density_min     -0.731
_refine_ls_extinction_method     none
_refine_ls_extinction_coef     ?
loop_
    _atom_type_symbol
    _atom_type_description
    _atom_type_scat_dispersion_real
    _atom_type_scat_dispersion_imag
    _atom_type_scat_source
    'C' 'C' 0.0033 0.0016
                         'International Tables Vol C Tables 4.2.6.8 and 6.1.1.4'
    'H' 'H' 0.0000 0.0000
                         'International Tables Vol C Tables 4.2.6.8 and 6.1.1.4'
    'N' 'N' 0.0061 0.0033
                         'International Tables Vol C Tables 4.2.6.8 and 6.1.1.4'
    'O' 'O' 0.0106 0.0060
                         'International Tables Vol C Tables 4.2.6.8 and 6.1.1.4'
    'S' 'S' 0.1246 0.1234
                         'International Tables Vol C Tables 4.2.6.8 and 6.1.1.4'
    'Br' 'Br' -0.2901 2.4595
                         'International Tables Vol C Tables 4.2.6.8 and 6.1.1.4'
_computing_data_collection     'APEX2 (Bruker, 2009)'
_computing_cell_refinement     'SAINT (Bruker, 2009)'
_computing_data_reduction     'SAINT (Bruker, 2009)'
_computing_structure_solution     'SHELXTL (Sheldrick, 2008)'
_computing_structure_refinement     'SHELXTL (Sheldrick, 2008)'
_computing_molecular_graphics     'SHELXTL (Sheldrick, 2008)'
_computing_publication_material
;
SHELXTL (Sheldrick, 2008) and PLATON (Spek, 2009)
;
loop_
    _atom_site_type_symbol
    _atom_site_label
    _atom_site_fract_x
    _atom_site_fract_y
    _atom_site_fract_z
    _atom_site_U_iso_or_equiv
    _atom_site_adp_type
    _atom_site_calc_flag
    _atom_site_refinement_flags
    _atom_site_occupancy
    _atom_site_symmetry_multiplicity
    _atom_site_disorder_assembly
    _atom_site_disorder_group
    Br Br1 -0.16418(3) 0.27703(3) 1.04837(2) 0.02360(12) Uani d . 1 1 . .
    S S1 -0.30599(8) 0.51061(8) 0.84026(6) 0.01865(17) Uani d . 1 1 . .
    O O1 0.6319(2) -0.1031(2) 0.74403(16) 0.0203(4) Uani d . 1 1 . .
    O O2 0.4088(2) -0.1521(2) 0.60126(16) 0.0213(4) Uani d . 1 1 . .
    N N1 -0.0368(3) 0.4074(3) 0.6600(2) 0.0187(5) Uani d . 1 1 . .
    N N2 -0.2487(4) 0.5970(3) 0.5852(2) 0.0237(5) Uani d . 1 1 . .
    C C1 0.2811(3) 0.2379(3) 0.8495(2) 0.0195(6) Uani d . 1 1 . .
    H H1A 0.2539 0.3246 0.9090 0.023 Uiso calc R 1 1 . .
    C C2 0.4415(3) 0.1345(3) 0.8433(2) 0.0193(6) Uani d . 1 1 . .
    H H2A 0.5241 0.1524 0.8968 0.023 Uiso calc R 1 1 . .
    C C3 0.4794(3) 0.0060(3) 0.7588(2) 0.0168(5) Uani d . 1 1 . .
    C C4 0.3576(3) -0.0193(3) 0.6795(2) 0.0162(5) Uani d . 1 1 . .
    C C5 0.2018(3) 0.0867(3) 0.6835(2) 0.0166(5) Uani d . 1 1 . .
    H H5A 0.1218 0.0719 0.6274 0.020 Uiso calc R 1 1 . .
    C C6 0.1613(3) 0.2164(3) 0.7706(2) 0.0169(5) Uani d . 1 1 . .
    C C7 -0.0059(3) 0.3294(3) 0.7743(2) 0.0167(5) Uani d . 1 1 . .
    C C8 -0.1867(3) 0.5072(3) 0.6792(2) 0.0180(6) Uani d . 1 1 . .
    C C9 -0.1366(3) 0.3686(3) 0.8796(2) 0.0174(5) Uani d . 1 1 . .
    C C10 0.7724(3) -0.0657(3) 0.8075(2) 0.0233(6) Uani d . 1 1 . .
    H H10A 0.8799 -0.1439 0.7821 0.035 Uiso calc R 1 1 . .
    H H10B 0.7274 -0.0762 0.9010 0.035 Uiso calc R 1 1 . .
    H H10C 0.8065 0.0488 0.7831 0.035 Uiso calc R 1 1 . .
    C C11 0.2828(4) -0.1928(4) 0.5250(3) 0.0260(6) Uani d . 1 1 . .
    H H11A 0.3359 -0.2877 0.4723 0.039 Uiso calc R 1 1 . .
    H H11B 0.2589 -0.0961 0.4689 0.039 Uiso calc R 1 1 . .
    H H11C 0.1675 -0.2225 0.5819 0.039 Uiso calc R 1 1 . .
    H H2N2 -0.324(4) 0.669(4) 0.602(3) 0.028(9) Uiso d . 1 1 . .
    H H1N2 -0.182(4) 0.606(4) 0.515(3) 0.033(9) Uiso d . 1 1 . .
loop_
    _atom_site_aniso_label
    _atom_site_aniso_U_11
    _atom_site_aniso_U_22
    _atom_site_aniso_U_33
    _atom_site_aniso_U_12
    _atom_site_aniso_U_13
    _atom_site_aniso_U_23
    Br1 0.02354(18) 0.02661(19) 0.01783(16) 0.00291(11) -0.00083(11) 0.00253(12)
    S1 0.0173(3) 0.0182(4) 0.0182(3) 0.0037(3) -0.0003(3) -0.0012(3)
    O1 0.0161(9) 0.0188(10) 0.0266(9) 0.0041(7) -0.0071(7) -0.0039(8)
    O2 0.0207(9) 0.0200(10) 0.0238(9) 0.0045(8) -0.0060(8) -0.0086(8)
    N1 0.0190(11) 0.0185(12) 0.0178(10) 0.0028(9) -0.0033(9) -0.0020(9)
    N2 0.0244(14) 0.0241(15) 0.0187(12) 0.0125(11) -0.0005(10) -0.0019(11)
    C1 0.0203(14) 0.0167(14) 0.0208(12) -0.0003(11) -0.0019(10) -0.0048(11)
    C2 0.0187(13) 0.0199(15) 0.0202(13) -0.0014(11) -0.0057(10) -0.0008(11)
    C3 0.0142(13) 0.0132(13) 0.0209(12) 0.0013(10) -0.0003(10) 0.0021(10)
    C4 0.0178(13) 0.0135(14) 0.0152(11) -0.0001(10) 0.0006(10) -0.0003(10)
    C5 0.0172(13) 0.0173(14) 0.0149(11) -0.0009(10) -0.0029(10) 0.0007(10)
    C6 0.0188(13) 0.0137(13) 0.0162(11) -0.0003(10) -0.0001(10) 0.0030(10)
    C7 0.0175(13) 0.0136(13) 0.0190(12) -0.0011(10) -0.0039(10) -0.0008(11)
    C8 0.0193(14) 0.0170(14) 0.0171(12) 0.0013(11) -0.0030(10) -0.0024(11)
    C9 0.0192(13) 0.0136(14) 0.0183(12) 0.0021(10) -0.0035(10) 0.0017(11)
    C10 0.0140(13) 0.0262(16) 0.0296(14) 0.0026(11) -0.0050(11) -0.0034(12)
    C11 0.0263(15) 0.0265(16) 0.0270(14) 0.0004(12) -0.0080(12) -0.0097(12)
_geom_special_details
;
All e.s.d.'s (except the e.s.d. in the dihedral angle between two l.s. planes)
are estimated using the full covariance matrix. The cell e.s.d.'s are taken
into account individually in the estimation of e.s.d.'s in distances, angles
and torsion angles; correlations between e.s.d.'s in cell parameters are only
used when they are defined by crystal symmetry. An approximate (isotropic)
treatment of cell e.s.d.'s is used for estimating e.s.d.'s involving l.s.
planes.
;
loop_
    _geom_bond_atom_site_label_1
    _geom_bond_atom_site_label_2
    _geom_bond_site_symmetry_2
    _geom_bond_distance
    _geom_bond_publ_flag
    Br1 C9 . 1.876(2) ?
    S1 C9 . 1.738(3) ?
    S1 C8 . 1.755(2) ?
    O1 C3 . 1.369(3) ?
    O1 C10 . 1.426(3) ?
    O2 C4 . 1.372(3) ?
    O2 C11 . 1.437(3) ?
    N1 C8 . 1.312(3) ?
    N1 C7 . 1.390(3) ?
    N2 C8 . 1.340(4) ?
    N2 H2N2 . 0.78(3) ?
    N2 H1N2 . 0.80(3) ?
    C1 C6 . 1.380(3) ?
    C1 C2 . 1.395(4) ?
    C1 H1A . 0.9500 ?
    C2 C3 . 1.382(3) ?
    C2 H2A . 0.9500 ?
    C3 C4 . 1.402(3) ?
    C4 C5 . 1.382(4) ?
    C5 C6 . 1.407(3) ?
    C5 H5A . 0.9500 ?
    C6 C7 . 1.480(4) ?
    C7 C9 . 1.355(3) ?
    C10 H10A . 0.9800 ?
    C10 H10B . 0.9800 ?
    C10 H10C . 0.9800 ?
    C11 H11A . 0.9800 ?
    C11 H11B . 0.9800 ?
    C11 H11C . 0.9800 ?
loop_
    _geom_angle_atom_site_label_1
    _geom_angle_atom_site_label_2
    _geom_angle_atom_site_label_3
    _geom_angle_site_symmetry_1
    _geom_angle_site_symmetry_3
    _geom_angle
    _geom_angle_publ_flag
    C9 S1 C8 . . 88.28(12) ?
    C3 O1 C10 . . 116.65(19) ?
    C4 O2 C11 . . 117.3(2) ?
    C8 N1 C7 . . 111.7(2) ?
    C8 N2 H2N2 . . 120(2) ?
    C8 N2 H1N2 . . 119(2) ?
    H2N2 N2 H1N2 . . 116(3) ?
    C6 C1 C2 . . 121.1(2) ?
    C6 C1 H1A . . 119.4 ?
    C2 C1 H1A . . 119.4 ?
    C3 C2 C1 . . 119.6(2) ?
    C3 C2 H2A . . 120.2 ?
    C1 C2 H2A . . 120.2 ?
    O1 C3 C2 . . 124.9(2) ?
    O1 C3 C4 . . 115.1(2) ?
    C2 C3 C4 . . 120.0(2) ?
    O2 C4 C5 . . 125.4(2) ?
    O2 C4 C3 . . 114.6(2) ?
    C5 C4 C3 . . 120.1(2) ?
    C4 C5 C6 . . 120.1(2) ?
    C4 C5 H5A . . 119.9 ?
    C6 C5 H5A . . 119.9 ?
    C1 C6 C5 . . 119.1(2) ?
    C1 C6 C7 . . 121.1(2) ?
    C5 C6 C7 . . 119.8(2) ?
    C9 C7 N1 . . 114.3(2) ?
    C9 C7 C6 . . 126.9(2) ?
    N1 C7 C6 . . 118.7(2) ?
    N1 C8 N2 . . 123.9(2) ?
    N1 C8 S1 . . 114.24(19) ?
    N2 C8 S1 . . 121.9(2) ?
    C7 C9 S1 . . 111.44(19) ?
    C7 C9 Br1 . . 128.9(2) ?
    S1 C9 Br1 . . 119.41(13) ?
    O1 C10 H10A . . 109.5 ?
    O1 C10 H10B . . 109.5 ?
    H10A C10 H10B . . 109.5 ?
    O1 C10 H10C . . 109.5 ?
    H10A C10 H10C . . 109.5 ?
    H10B C10 H10C . . 109.5 ?
    O2 C11 H11A . . 109.5 ?
    O2 C11 H11B . . 109.5 ?
    H11A C11 H11B . . 109.5 ?
    O2 C11 H11C . . 109.5 ?
    H11A C11 H11C . . 109.5 ?
    H11B C11 H11C . . 109.5 ?
loop_
    _geom_torsion_atom_site_label_1
    _geom_torsion_atom_site_label_2
    _geom_torsion_atom_site_label_3
    _geom_torsion_atom_site_label_4
    _geom_torsion_site_symmetry_1
    _geom_torsion_site_symmetry_2
    _geom_torsion_site_symmetry_3
    _geom_torsion_site_symmetry_4
    _geom_torsion
    _geom_torsion_publ_flag
    C6 C1 C2 C3 . . . . -1.4(4) ?
    C10 O1 C3 C2 . . . . -9.2(3) ?
    C10 O1 C3 C4 . . . . 170.4(2) ?
    C1 C2 C3 O1 . . . . 179.9(2) ?
    C1 C2 C3 C4 . . . . 0.3(4) ?
    C11 O2 C4 C5 . . . . -5.5(3) ?
    C11 O2 C4 C3 . . . . 175.2(2) ?
    O1 C3 C4 O2 . . . . 1.3(3) ?
    C2 C3 C4 O2 . . . . -179.1(2) ?
    O1 C3 C4 C5 . . . . -178.0(2) ?
    C2 C3 C4 C5 . . . . 1.6(4) ?
    O2 C4 C5 C6 . . . . 178.4(2) ?
    C3 C4 C5 C6 . . . . -2.4(3) ?
    C2 C1 C6 C5 . . . . 0.6(4) ?
    C2 C1 C6 C7 . . . . -178.1(2) ?
    C4 C5 C6 C1 . . . . 1.3(3) ?
    C4 C5 C6 C7 . . . . -180.0(2) ?
    C8 N1 C7 C9 . . . . 1.5(3) ?
    C8 N1 C7 C6 . . . . -178.0(2) ?
    C1 C6 C7 C9 . . . . -52.8(4) ?
    C5 C6 C7 C9 . . . . 128.5(3) ?
    C1 C6 C7 N1 . . . . 126.6(2) ?
    C5 C6 C7 N1 . . . . -52.1(3) ?
    C7 N1 C8 N2 . . . . -179.6(2) ?
    C7 N1 C8 S1 . . . . -1.3(3) ?
    C9 S1 C8 N1 . . . . 0.6(2) ?
    C9 S1 C8 N2 . . . . 179.0(2) ?
    N1 C7 C9 S1 . . . . -1.0(3) ?
    C6 C7 C9 S1 . . . . 178.36(19) ?
    N1 C7 C9 Br1 . . . . 172.86(17) ?
    C6 C7 C9 Br1 . . . . -7.7(4) ?
    C8 S1 C9 C7 . . . . 0.28(19) ?
    C8 S1 C9 Br1 . . . . -174.28(14) ?
loop_
    _geom_hbond_atom_site_label_D
    _geom_hbond_atom_site_label_H
    _geom_hbond_atom_site_label_A
    _geom_hbond_site_symmetry_A
    _geom_hbond_distance_DH
    _geom_hbond_distance_HA
    _geom_hbond_distance_DA
    _geom_hbond_angle_DHA
    _geom_hbond_publ_flag
    N2 H2N2 O1 1_465 0.78(3) 2.40(3) 2.992(3) 134(3) yes
    N2 H2N2 O2 1_465 0.78(3) 2.37(3) 3.112(3) 161(3) yes
    N2 H1N2 N1 2_566 0.81(3) 2.20(3) 2.998(3) 168(3) yes
_iucr_refine_instructions_details
;
TITL hag34_0m in P-1 (100K)
CELL 0.71073   7.4873   8.0359  10.6428  86.571  77.633  85.330
ZERR    2.00   0.0002   0.0002   0.0003   0.002   0.002   0.002
LATT  1
SFAC C H N O S BR
UNIT 22 22 4 4 2 2
TEMP -173.000
SIZE 0.094 0.202 0.451
L.S. 10
BOND $H
FMAP 2 1 60
PLAN 20
OMIT -4 50
OMIT -2 6 4
OMIT 5 -3 8
OMIT 5 -2 9
ACTA
CONF
WGHT    0.044600    0.135900
FVAR       0.67908
BR1   6   -0.164178    0.277026    1.048368    11.00000    0.02354    0.02661 =
         0.01783    0.00253   -0.00083    0.00291
S1    5   -0.305986    0.510610    0.840263    11.00000    0.01729    0.01817 =
         0.01817   -0.00119   -0.00029    0.00373
O1    4    0.631921   -0.103122    0.744031    11.00000    0.01605    0.01879 =
         0.02656   -0.00391   -0.00709    0.00406
O2    4    0.408829   -0.152114    0.601257    11.00000    0.02068    0.01999 =
         0.02378   -0.00864   -0.00599    0.00447
N1    3   -0.036805    0.407361    0.659999    11.00000    0.01901    0.01850 =
         0.01783   -0.00205   -0.00334    0.00281
N2    3   -0.248658    0.596959    0.585166    11.00000    0.02437    0.02409 =
         0.01869   -0.00193   -0.00047    0.01252
C1    1    0.281114    0.237935    0.849487    11.00000    0.02032    0.01666 =
         0.02084   -0.00482   -0.00190   -0.00030
AFIX  43
H1A   2    0.253917    0.324590    0.909039    11.00000   -1.20000
AFIX   0
C2    1    0.441461    0.134527    0.843274    11.00000    0.01870    0.01989 =
         0.02017   -0.00076   -0.00568   -0.00143
AFIX  43
H2A   2    0.524058    0.152362    0.896791    11.00000   -1.20000
AFIX   0
C3    1    0.479416    0.005982    0.758790    11.00000    0.01420    0.01316 =
         0.02086    0.00209   -0.00027    0.00126
C4    1    0.357610   -0.019323    0.679533    11.00000    0.01785    0.01352 =
         0.01517   -0.00025    0.00057   -0.00015
C5    1    0.201761    0.086674    0.683528    11.00000    0.01723    0.01726 =
         0.01488    0.00066   -0.00288   -0.00090
AFIX  43
H5A   2    0.121773    0.071911    0.627425    11.00000   -1.20000
AFIX   0
C6    1    0.161322    0.216446    0.770552    11.00000    0.01880    0.01371 =
         0.01615    0.00298   -0.00010   -0.00034
C7    1   -0.005866    0.329351    0.774307    11.00000    0.01748    0.01357 =
         0.01903   -0.00084   -0.00389   -0.00108
C8    1   -0.186707    0.507242    0.679225    11.00000    0.01929    0.01701 =
         0.01708   -0.00245   -0.00297    0.00129
C9    1   -0.136583    0.368553    0.879589    11.00000    0.01920    0.01358 =
         0.01832    0.00171   -0.00351    0.00212
C10   1    0.772438   -0.065685    0.807537    11.00000    0.01399    0.02625 =
         0.02957   -0.00341   -0.00502    0.00262
AFIX 137
H10A  2    0.879902   -0.143910    0.782148    11.00000   -1.50000
H10B  2    0.727407   -0.076230    0.900958    11.00000   -1.50000
H10C  2    0.806545    0.048807    0.783135    11.00000   -1.50000
AFIX   0
C11   1    0.282772   -0.192833    0.525042    11.00000    0.02631    0.02648 =
         0.02699   -0.00967   -0.00802    0.00042
AFIX 137
H11A  2    0.335909   -0.287671    0.472294    11.00000   -1.50000
H11B  2    0.258920   -0.096107    0.468917    11.00000   -1.50000
H11C  2    0.167535   -0.222483    0.581948    11.00000   -1.50000
AFIX   0
H2N2  2   -0.324396    0.669045    0.602336    11.00000    0.02828
H1N2  2   -0.182081    0.606097    0.515269    11.00000    0.03323
HKLF 4
REM  hag34_0m in P-1 (100K)
REM R1 =  0.0242 for   1888 Fo > 4sig(Fo)  and  0.0397 for all   2121 data
REM    164 parameters refined using      0 restraints
END
WGHT      0.0446      0.1359
REM Highest difference peak  1.172,  deepest hole -0.731,  1-sigma level  0.145
Q1    1  -0.2266  0.1853  1.0153  11.00000  0.05    1.17
Q2    1  -0.0995  0.3582  1.0813  11.00000  0.05    1.05
Q3    1  -0.1222  0.2787  0.9590  11.00000  0.05    0.90
Q4    1  -0.0989  0.2184  1.0559  11.00000  0.05    0.79
Q5    1  -0.1923  0.2725  1.1265  11.00000  0.05    0.69
Q6    1  -0.2256  0.3249  1.0375  11.00000  0.05    0.66
Q7    1  -0.2551  0.4385  0.8607  11.00000  0.05    0.63
Q8    1  -0.1951  0.1238  1.1009  11.00000  0.05    0.63
Q9    1  -0.3631  0.4849  0.9393  11.00000  0.05    0.57
Q10   1  -0.1344  0.3915  1.0022  11.00000  0.05    0.57
Q11   1  -0.2643  0.3692  0.9579  11.00000  0.05    0.54
Q12   1   0.3494 -0.1489  0.5570  11.00000  0.05    0.54
Q13   1   0.3387 -0.3018  0.5263  11.00000  0.05    0.51
Q14   1  -0.2299  0.3862  0.9383  11.00000  0.05    0.50
Q15   1   0.2155  0.2267  0.8164  11.00000  0.05    0.50
Q16   1  -0.2409  0.5794  0.8769  11.00000  0.05    0.50
Q17   1  -0.4017  0.5257  0.8551  11.00000  0.05    0.49
Q18   1   0.6600  0.1277  0.9642  11.00000  0.05    0.49
Q19   1  -0.2578  0.5052  0.7546  11.00000  0.05    0.48
Q20   1  -0.3422  0.3673  0.8953  11.00000  0.05    0.47
;
