# Supplementary material for: 5-Bromo-4-(3,4-dimeth­oxy­phen­yl)thia­zol-2-amine
Source: Acta Crystallogr Sect E Struct Rep Online. 2012 May 5;68(Pt 6):o1631–2. doi: 10.1107/S1600536812019320 (PMC3379236; doi:10.1107/S1600536812019320)
Supplement: Supplementary file 2 [file e-68-o1631-Isup2.hkl]

# 
# h,k,l, Fc-squared, Fo-squared, sigma(Fo-squared) and status flag 
# 
data_I
_shelx_title ' hag34_0m in P-1 (100K)' 
_shelx_refln_list_code          4 
_shelx_F_calc_maximum      145.13 
_exptl_crystal_F_000       316.00 
_reflns_d_resolution_high  0.8412 
 
loop_ 
 _symmetry_equiv_pos_as_xyz 
 'x, y, z' 
 '-x, -y, -z' 
 
_cell_length_a     7.4873 
_cell_length_b     8.0359 
_cell_length_c    10.6428 
_cell_angle_alpha  86.571 
_cell_angle_beta   77.633 
_cell_angle_gamma  85.330 
 
_shelx_F_squared_multiplier     1.000 
 
loop_ 
 _refln_index_h 
 _refln_index_k 
 _refln_index_l 
 _refln_F_squared_calc 
 _refln_F_squared_meas 
 _refln_F_squared_sigma 
 _refln_observed_status 
   1   0   0      233.94      265.29      4.30 o 
   2   0   0     5227.97     5558.84     49.36 o 
   3   0   0     1157.24     1226.46     12.89 o 
   4   0   0      195.13      199.16      4.28 o 
   5   0   0      296.14      318.57      5.56 o 
   6   0   0     1521.48     1577.38     18.78 o 
   7   0   0      550.36      549.88     16.51 o 
   8   0   0      125.70      156.60     25.56 o 
  -8   1   0      120.89      131.27     21.70 o 
  -7   1   0     1264.21     1275.56     25.22 o 
  -6   1   0      117.18      124.30      6.55 o 
  -5   1   0     1984.55     2018.87     21.63 o 
  -4   1   0      417.77      368.62      8.36 o 
  -3   1   0      879.98     1016.05     12.68 o 
  -2   1   0      773.82      826.64      9.94 o 
  -1   1   0     6724.27     7710.61     85.57 o 
   0   1   0       22.11       24.97      1.53 o 
   1   1   0      478.78      547.93      9.22 o 
   2   1   0     4969.44     5077.48     36.80 o 
   3   1   0       51.89       52.90      1.72 o 
   4   1   0     1363.82     1354.64     11.10 o 
   5   1   0      275.07      270.89      5.70 o 
   6   1   0      249.59      242.59      6.60 o 
   7   1   0        4.78       10.63      8.75 o 
   8   1   0     1068.94     1045.49     27.11 o 
  -8   2   0       10.38        8.41      9.82 o 
  -7   2   0       90.07       72.40     25.50 o 
  -6   2   0      140.81      160.44      8.04 o 
  -5   2   0     1333.57     1298.93     21.91 o 
  -4   2   0      105.21      107.23      4.77 o 
  -3   2   0     4444.77     4709.51     52.19 o 
  -2   2   0     1689.32     1857.67     26.25 o 
  -1   2   0      330.60      314.20      5.64 o 
   0   2   0      330.24      323.74      6.32 o 
   1   2   0     4861.09     5004.51     80.30 o 
   2   2   0      695.01      698.90      8.04 o 
   3   2   0     1203.39     1124.10      9.52 o 
   4   2   0     1588.90     1615.12     12.48 o 
   5   2   0       39.67       34.70      2.03 o 
   6   2   0      526.04      498.18      7.65 o 
   7   2   0     1157.77     1116.42     15.68 o 
   8   2   0        9.35        5.47      8.07 o 
  -7   3   0       52.98        5.11     62.42 o 
  -6   3   0      273.23      239.53     11.87 o 
  -5   3   0       65.66       70.56      7.03 o 
  -4   3   0     1325.34     1352.44     27.78 o 
  -3   3   0     1727.71     1729.54     42.32 o 
  -2   3   0     1312.06     1381.15     18.52 o 
  -1   3   0     8425.58     8773.43    106.49 o 
   0   3   0        7.10        5.96      1.68 o 
   1   3   0      574.95      534.75     10.43 o 
   2   3   0      122.82       96.61      2.14 o 
   3   3   0      293.31      260.12      4.57 o 
   4   3   0      845.45      836.42      8.35 o 
   5   3   0     1206.60     1136.79     10.32 o 
   6   3   0      165.53      163.17      8.36 o 
   7   3   0      274.17      261.41      8.01 o 
   8   3   0       87.22       81.30      7.00 o 
  -7   4   0        2.22       28.13      9.82 o 
  -6   4   0     1831.08     1736.33     52.59 o 
  -5   4   0      116.16      130.86      7.28 o 
  -4   4   0       33.34       43.02      4.52 o 
  -3   4   0      386.66      386.75      8.93 o 
  -2   4   0     3841.28     4037.71     48.25 o 
  -1   4   0       83.75       97.02      3.86 o 
   0   4   0     1215.46     1170.88     16.60 o 
   1   4   0      844.38      794.02     10.01 o 
   2   4   0      100.50       96.80      2.93 o 
   3   4   0      603.43      570.70      6.38 o 
   4   4   0      462.11      451.15      5.74 o 
   5   4   0     1120.60     1100.67     12.39 o 
   6   4   0      472.63      464.22     10.05 o 
   7   4   0      553.13      541.83     11.39 o 
   8   4   0        7.78        8.72      5.07 o 
  -7   5   0      364.11      293.86     22.03 o 
  -6   5   0      617.47      659.98     29.72 o 
  -5   5   0       45.90       66.30     11.62 o 
  -4   5   0      980.02     1037.95     20.46 o 
  -3   5   0       41.66       49.82      3.46 o 
  -2   5   0       24.19       31.05      2.88 o 
  -1   5   0      111.60       98.83      5.86 o 
   0   5   0     1269.75     1249.57     25.98 o 
   1   5   0       26.30       32.22      3.66 o 
   2   5   0     1869.75     1812.06     18.61 o 
   3   5   0      403.76      388.80      8.67 o 
   4   5   0        0.39        3.25      1.80 o 
   5   5   0      602.36      599.70     10.08 o 
   6   5   0      289.38      271.32      7.86 o 
   7   5   0        3.86        6.56      3.81 o 
  -6   6   0        5.02        2.96      9.46 o 
  -5   6   0      717.73      755.37     31.60 o 
  -4   6   0      413.68      430.89     22.35 o 
  -3   6   0      364.22      367.92     10.27 o 
  -2   6   0     1664.96     1660.87     28.77 o 
  -1   6   0       26.61       26.25     10.92 o 
   0   6   0       23.74       16.86      6.11 o 
   1   6   0     1287.23     1248.30     16.47 o 
   2   6   0      302.16      299.03      7.56 o 
   3   6   0      598.46      576.87      8.93 o 
   4   6   0      854.69      851.27     21.03 o 
   5   6   0        2.86        4.34      2.70 o 
   6   6   0        4.98        1.80      3.44 o 
   7   6   0       15.19       14.62      4.19 o 
  -5   7   0       46.17       39.55     11.16 o 
  -4   7   0      215.76      194.86     16.83 o 
  -3   7   0      532.33      539.62     20.65 o 
  -2   7   0      755.55      730.44     22.73 o 
  -1   7   0       29.32       35.14      7.59 o 
   0   7   0      119.94       51.40     19.06 o 
   1   7   0        1.13        1.06      3.44 o 
   2   7   0       16.09       16.05      4.72 o 
   3   7   0      518.54      555.45     15.11 o 
   4   7   0       76.05       78.81      9.09 o 
   5   7   0      315.43      340.17     12.89 o 
   6   7   0      110.45      116.54      9.44 o 
  -4   8   0       29.72       42.70     11.64 o 
  -3   8   0       28.88       31.73      8.44 o 
  -2   8   0      318.08      325.76     17.64 o 
  -1   8   0     1499.47     1490.23     36.27 o 
   0   8   0      443.80      413.82     40.80 o 
   1   8   0      562.66      572.57     16.35 o 
   2   8   0       35.46       33.01      6.06 o 
   3   8   0        0.78       -2.12      5.23 o 
   4   8   0      279.76      278.57     14.82 o 
   5   8   0      602.88      643.12     14.32 o 
  -2   9   0      173.05      189.77     16.39 o 
  -1   9   0      101.64       96.28     23.80 o 
   0   9   0      429.37      320.49     30.60 o 
   1   9   0       67.58       75.55      9.89 o 
   2   9   0      418.99      432.04     16.13 o 
   3   9   0      225.48      218.42     10.81 o 
  -3  -9   1      477.56      493.65     19.48 o 
  -2  -9   1      255.62      227.88     22.10 o 
  -1  -9   1      222.75      224.66     12.05 o 
   0  -9   1      136.40      129.68     72.44 o 
   1  -9   1       28.94       25.00      9.21 o 
   2  -9   1        1.28        1.69      7.67 o 
  -4  -8   1       56.60       61.45      7.31 o 
  -3  -8   1      420.66      436.23     14.39 o 
  -2  -8   1       34.46       28.19     10.36 o 
  -1  -8   1      986.83     1004.78     21.64 o 
   1  -8   1      310.47      329.83     17.61 o 
   2  -8   1      735.87      719.66     24.32 o 
   3  -8   1        2.52        4.53      7.96 o 
   4  -8   1        4.71        4.29      7.30 o 
  -6  -7   1      312.31      347.15     20.70 o 
  -5  -7   1      249.27      271.76     12.01 o 
  -4  -7   1        0.23        4.23      3.92 o 
  -3  -7   1      496.26      491.65     14.15 o 
  -2  -7   1      140.69      137.17      7.65 o 
  -1  -7   1      443.38      445.58     11.41 o 
   1  -7   1     1987.95     1971.47     33.73 o 
   2  -7   1      161.80      182.58     12.21 o 
   3  -7   1      690.02      685.94     22.17 o 
   4  -7   1      249.94      244.31     14.38 o 
   5  -7   1       47.42       56.60     11.60 o 
  -6  -6   1      595.64      617.76     16.01 o 
  -5  -6   1        0.83        3.05      3.80 o 
  -4  -6   1     1249.50     1254.73     23.09 o 
  -3  -6   1      166.81      169.87      6.00 o 
  -2  -6   1        1.27       -1.75      2.48 o 
  -1  -6   1      316.07      301.45      9.73 o 
   1  -6   1        6.08        5.65      3.76 o 
   2  -6   1      608.15      610.25     15.31 o 
   3  -6   1     1142.56     1123.49     17.91 o 
   4  -6   1       12.41       11.37      4.36 o 
   5  -6   1      269.16      334.49     20.70 o 
   6  -6   1       40.47       40.58     11.12 o 
  -7  -5   1       12.10        8.09      3.95 o 
  -6  -5   1        3.00       -1.66      3.85 o 
  -5  -5   1       35.36       38.14      3.51 o 
  -4  -5   1      862.42      826.27     14.60 o 
  -3  -5   1      303.25      303.21      6.83 o 
  -2  -5   1     2788.70     2678.47     23.56 o 
  -1  -5   1        5.72        4.11      2.33 o 
   0  -5   1      868.39      854.83     14.05 o 
   1  -5   1       64.39       65.21      4.30 o 
   2  -5   1      548.05      545.11     10.68 o 
   3  -5   1        9.10        6.58      2.40 o 
   4  -5   1     1561.91     1588.48     20.20 o 
   5  -5   1       34.96       42.64      5.20 o 
   6  -5   1      170.14      180.38     17.37 o 
   7  -5   1      159.30      163.43     18.06 o 
  -7  -4   1      509.87      515.52     11.23 o 
  -6  -4   1       74.80       70.39      4.89 o 
  -5  -4   1        2.66        0.97      1.42 o 
  -4  -4   1      507.76      488.99      6.13 o 
  -3  -4   1      669.44      638.01      6.59 o 
  -2  -4   1      512.50      489.72      6.00 o 
  -1  -4   1     1185.59     1147.94     14.83 o 
   0  -4   1     3011.57     2989.88     41.40 o 
   1  -4   1       37.20       36.97      2.66 o 
   2  -4   1     1017.89     1040.81     14.00 o 
   3  -4   1      400.60      393.51      6.92 o 
   4  -4   1       74.13       87.69      4.81 o 
   5  -4   1      248.41      291.95      9.90 o 
   6  -4   1      928.45      981.91     35.35 o 
   7  -4   1       44.52       42.02     12.01 o 
  -8  -3   1       10.15       11.65      3.65 o 
  -7  -3   1      611.31      592.05     11.28 o 
  -6  -3   1       13.71       14.88      3.36 o 
  -5  -3   1     1807.40     1697.59     15.20 o 
  -4  -3   1       10.27       10.11      1.55 o 
  -3  -3   1      145.14      133.55      2.95 o 
  -2  -3   1     1530.13     1467.24     11.63 o 
  -1  -3   1     2118.00     2103.12     19.13 o 
   0  -3   1      853.61      839.28     13.71 o 
   1  -3   1     1486.28     1469.93     18.81 o 
   2  -3   1       16.85       35.34      2.54 o 
   3  -3   1       28.28       27.15      2.67 o 
   4  -3   1      626.51      658.97     13.46 o 
   5  -3   1      562.61      564.34     12.97 o 
   6  -3   1       13.99       23.93      9.13 o 
   7  -3   1     1075.93     1072.92     28.88 o 
   8  -3   1      353.30      364.74     16.52 o 
  -8  -2   1      298.10      285.35     10.60 o 
  -7  -2   1        3.56        0.30      8.22 o 
  -6  -2   1      735.21      694.56     10.15 o 
  -5  -2   1      329.74      305.03      4.91 o 
  -4  -2   1     1003.44      966.83      8.93 o 
  -3  -2   1     3334.45     3216.40     28.45 o 
  -2  -2   1     1471.88     1469.46     11.86 o 
  -1  -2   1      244.23      231.73      3.43 o 
   0  -2   1     1109.95     1083.99     15.65 o 
   1  -2   1     2188.71     2345.01     24.21 o 
   2  -2   1      780.39      888.03     10.59 o 
   3  -2   1     8727.94     9881.91    104.68 o 
   4  -2   1       24.87       32.79      2.92 o 
   5  -2   1      148.34      165.83      7.09 o 
   6  -2   1      586.73      604.79     11.26 o 
   8  -2   1       33.77       33.44      8.00 o 
  -8  -1   1      166.90      179.58      8.92 o 
  -7  -1   1       76.41       72.95      9.85 o 
  -6  -1   1        3.28       -0.54      2.35 o 
  -5  -1   1      826.02      816.53      9.31 o 
  -4  -1   1     1901.35     1876.54     14.08 o 
  -3  -1   1      120.90      115.34      2.62 o 
  -2  -1   1     4318.57     4591.53     31.70 o 
  -1  -1   1      366.28      441.09      4.83 o 
   0  -1   1      645.32      752.12     10.58 o 
   1  -1   1       23.71       29.23      1.21 o 
   2  -1   1     6159.77     7040.99     74.96 o 
   3  -1   1       79.94       78.06      3.27 o 
   4  -1   1     1749.67     1774.63     24.76 o 
   5  -1   1     2619.71     2759.99     25.81 o 
   6  -1   1      338.61      324.11      9.52 o 
   7  -1   1      223.85      232.07      9.42 o 
   8  -1   1       22.25       23.07      6.48 o 
  -8   0   1      186.82      174.39     11.25 o 
  -7   0   1      295.62      305.84      9.58 o 
  -6   0   1     1442.12     1408.05     16.88 o 
  -5   0   1       41.45       38.43      2.48 o 
  -4   0   1      169.36      185.43      3.77 o 
  -3   0   1     3917.49     4142.93     30.81 o 
  -2   0   1     1248.23     1369.62     18.66 o 
  -1   0   1     1524.25     1675.81     28.22 o 
   0   0   1     2352.01     2579.59     51.03 o 
   1   0   1      484.65      538.56      5.70 o 
   2   0   1      152.94      196.23      2.89 o 
   3   0   1     1181.95     1302.04     14.32 o 
   4   0   1     3563.21     3727.34     33.11 o 
   5   0   1       44.91       50.58      4.32 o 
   6   0   1      987.13      982.95     13.39 o 
   7   0   1      516.72      512.92     14.06 o 
   8   0   1       61.58       63.03     15.86 o 
  -8   1   1      105.34       99.17     15.45 o 
  -7   1   1     1248.88     1256.57     30.90 o 
  -6   1   1        2.55        4.86      3.35 o 
  -5   1   1     1047.01     1062.41     13.51 o 
  -4   1   1     3186.18     3453.60     31.24 o 
  -3   1   1        9.61        3.77      1.10 o 
  -2   1   1      820.05      864.83     10.63 o 
  -1   1   1     2748.29     2868.76     65.06 o 
   0   1   1      348.59      354.56      3.73 o 
   1   1   1    10549.40    10864.28     85.57 o 
   2   1   1     7932.13     8362.87     65.52 o 
   3   1   1        5.93        6.93      0.87 o 
   4   1   1       11.54       13.57      1.90 o 
   5   1   1      993.87      965.75     11.18 o 
   6   1   1      443.30      451.29      8.47 o 
   7   1   1      859.06      866.87     14.54 o 
   8   1   1      386.18      387.97     18.86 o 
  -8   2   1      205.85      208.75     13.82 o 
  -7   2   1       36.06       41.28      6.41 o 
  -6   2   1     1281.54     1303.29     21.09 o 
  -5   2   1     1878.36     1898.33     22.98 o 
  -4   2   1       64.01       65.19      5.95 o 
  -3   2   1      140.98      103.96      4.79 o 
  -2   2   1      276.16      269.07      6.68 o 
  -1   2   1     2838.36     2961.04     39.64 o 
   0   2   1     4148.42     4269.37     59.70 o 
   1   2   1    21062.00    20778.04    213.73 o 
   2   2   1      459.06      481.13      4.81 o 
   3   2   1     1829.08     1704.51     12.06 o 
   4   2   1     2040.05     2039.15     16.02 o 
   5   2   1      188.07      177.66      6.50 o 
   6   2   1       92.10       87.61      8.44 o 
   7   2   1      244.16      245.39     14.58 o 
   8   2   1      868.58      877.68     17.81 o 
  -7   3   1      281.66      305.20     21.40 o 
  -5   3   1       75.13       60.16     27.31 o 
  -4   3   1     2309.77     2196.14     41.21 o 
  -3   3   1      789.25      777.34     17.75 o 
  -2   3   1     2012.59     2135.16     31.47 o 
  -1   3   1     1748.29     1719.42     25.41 o 
   0   3   1      411.49      417.49      9.11 o 
   1   3   1     1234.21     1263.07     12.39 o 
   2   3   1      795.08      748.12      6.85 o 
   3   3   1     5268.74     5086.18     35.48 o 
   4   3   1      460.87      456.56      5.51 o 
   5   3   1      903.72      855.03      8.48 o 
   6   3   1       82.77       87.20      9.25 o 
   7   3   1       20.69       19.20      5.53 o 
   8   3   1      380.33      359.36     11.95 o 
  -7   4   1       26.39       56.06     12.27 o 
  -6   4   1       94.53      107.79     13.90 o 
  -5   4   1      591.81      574.03     17.83 o 
  -4   4   1      515.34      509.35     12.89 o 
  -3   4   1      520.96      542.44     12.62 o 
  -2   4   1     2665.32     2640.55     29.79 o 
  -1   4   1      721.41      710.97      9.82 o 
   0   4   1     1579.95     1454.67     27.97 o 
   1   4   1     2174.92     2151.46     18.98 o 
   2   4   1      136.60      147.86      3.40 o 
   3   4   1       48.32       48.06      1.93 o 
   4   4   1      291.41      261.54      4.40 o 
   5   4   1      455.85      459.28      6.77 o 
   6   4   1      191.51      179.76      6.09 o 
   7   4   1      531.12      517.02     10.63 o 
   8   4   1       47.57       46.25      4.76 o 
  -6   5   1      297.66      352.43     22.62 o 
  -5   5   1      194.60      173.55     16.05 o 
  -4   5   1      193.67      192.91      8.58 o 
  -3   5   1       95.06       88.09      9.03 o 
  -2   5   1      976.70      961.51     18.91 o 
  -1   5   1     2061.64     2113.09     32.96 o 
   0   5   1     3110.92     3017.15     43.88 o 
   1   5   1      229.92      243.37      5.24 o 
   2   5   1      173.95      148.92      4.18 o 
   3   5   1      265.59      244.12      6.44 o 
   4   5   1       32.08       32.22      3.72 o 
   5   5   1      353.38      346.84      9.24 o 
   6   5   1      567.00      560.23     10.91 o 
   7   5   1       14.37       14.32      6.73 o 
  -6   6   1       14.36        2.97     10.46 o 
  -5   6   1     1222.65     1145.64     40.91 o 
  -4   6   1       81.71       82.05     12.27 o 
  -3   6   1       13.25       17.60      4.11 o 
  -2   6   1      874.71      872.35     18.98 o 
  -1   6   1     1038.15     1051.52     20.91 o 
   1   6   1      831.95      787.68     10.39 o 
   2   6   1     1148.13     1165.90     20.15 o 
   3   6   1      681.90      656.61     10.26 o 
   4   6   1      168.53      170.82     10.45 o 
   5   6   1      169.24      176.20      8.60 o 
   6   6   1      118.83      116.12      5.88 o 
   7   6   1      255.02      261.00      9.28 o 
  -5   7   1      197.14      179.04     18.23 o 
  -4   7   1      166.45      170.98     16.56 o 
  -3   7   1     1183.05     1119.94     39.18 o 
  -2   7   1       86.30       84.33      9.55 o 
  -1   7   1      173.97      194.59     22.94 o 
   0   7   1       66.84       67.96     13.77 o 
   1   7   1      276.82      303.39     15.26 o 
   2   7   1      125.70      124.97      9.58 o 
   3   7   1      595.86      620.49     18.54 o 
   4   7   1       51.20       54.47      5.13 o 
   5   7   1      289.63      320.57     11.93 o 
   6   7   1      120.70      121.40      7.73 o 
  -4   8   1      317.46      327.67     22.40 o 
  -3   8   1      213.32      211.42     17.94 o 
  -2   8   1      341.87      378.03     23.13 o 
   0   8   1       23.95       24.51      6.05 o 
   1   8   1       42.94       54.10     11.77 o 
   2   8   1      212.46      239.70     15.03 o 
   3   8   1       47.25       48.37      7.92 o 
   4   8   1      131.25      145.63      7.73 o 
   5   8   1      323.70      362.27     12.85 o 
  -2   9   1       60.36       80.13     19.22 o 
  -1   9   1      200.19      181.07     16.92 o 
   0   9   1      419.59      447.05     15.59 o 
   1   9   1       26.59       28.46      8.92 o 
   2   9   1      249.73      255.34     14.60 o 
   3   9   1        5.55       -0.99      5.96 o 
  -2  -9   2      105.10       97.93     30.47 o 
  -1  -9   2       28.94       19.19      9.87 o 
   1  -9   2       57.31       68.74     21.21 o 
  -4  -8   2       49.93       61.68     16.90 o 
  -3  -8   2      165.59      179.95     27.69 o 
  -2  -8   2       86.52       78.83     27.82 o 
  -1  -8   2      839.09      854.45     29.87 o 
   0  -8   2        3.99        0.95      5.95 o 
   1  -8   2      377.00      372.15     46.72 o 
   2  -8   2       65.71       77.33     10.21 o 
   3  -8   2      524.14      528.18     29.19 o 
   4  -8   2       12.13       10.10      7.67 o 
  -5  -7   2      210.77      223.41     11.27 o 
  -4  -7   2       14.96       16.07      4.39 o 
  -3  -7   2      135.89      137.77     16.73 o 
  -2  -7   2     1509.86     1510.99     26.99 o 
  -1  -7   2      359.56      362.79     12.29 o 
   1  -7   2     1365.37     1341.73     25.92 o 
   2  -7   2      100.58      120.27     11.64 o 
   3  -7   2      138.91      145.19     28.63 o 
   4  -7   2      205.66      219.57     14.18 o 
   5  -7   2      281.21      322.89     20.95 o 
  -6  -6   2     1181.65     1181.65     27.87 o 
  -5  -6   2      172.26      182.48     12.61 o 
  -4  -6   2      865.44      853.64     14.75 o 
  -3  -6   2      205.92      199.59      6.00 o 
  -2  -6   2       14.25       11.76      3.44 o 
  -1  -6   2      198.13      192.36      7.27 o 
   1  -6   2      307.69      296.28     13.65 o 
   2  -6   2     1293.99     1326.35     21.42 o 
   3  -6   2      698.93      710.26     13.67 o 
   4  -6   2      189.00      192.59      7.63 o 
   5  -6   2       35.02       48.51     10.90 o 
   6  -6   2      331.24      305.21     21.44 o 
  -7  -5   2      165.00      170.11      7.70 o 
  -6  -5   2       34.81       33.65      4.07 o 
  -5  -5   2      546.45      556.80     12.78 o 
  -4  -5   2      904.93      894.11     12.69 o 
  -3  -5   2      448.69      439.45      8.07 o 
  -2  -5   2      937.90      898.90     10.60 o 
  -1  -5   2      140.87      146.52      4.44 o 
   0  -5   2      499.21      494.75     11.56 o 
   1  -5   2      938.25      911.32     13.42 o 
   2  -5   2     2068.76     2009.08     26.21 o 
   3  -5   2      107.95      115.90      9.86 o 
   4  -5   2     1666.87     1667.47     21.02 o 
   5  -5   2      996.15      945.12     16.17 o 
   6  -5   2      106.59      111.42     14.47 o 
   7  -5   2       68.14      105.63     15.04 o 
  -7  -4   2      167.95      164.01      8.20 o 
  -6  -4   2      183.17      182.22      9.17 o 
  -5  -4   2      828.72      848.34     13.94 o 
  -4  -4   2       42.04       38.70      2.39 o 
  -3  -4   2     2040.44     1943.95     19.53 o 
  -2  -4   2      942.47      944.43     10.81 o 
  -1  -4   2      854.07      822.95      9.24 o 
   0  -4   2     1493.80     1438.78     22.38 o 
   1  -4   2      174.59      173.43      4.39 o 
   2  -4   2       43.21       36.96      2.66 o 
   3  -4   2     1264.53     1319.33     17.43 o 
   4  -4   2     1137.64     1129.96     17.32 o 
   5  -4   2      500.83      525.21     13.03 o 
   6  -4   2      115.11      141.99      7.80 o 
   7  -4   2        8.72       17.21     10.09 o 
  -7  -3   2      403.20      393.85     14.13 o 
  -6  -3   2      232.34      222.09     16.72 o 
  -5  -3   2      262.48      263.13      6.09 o 
  -4  -3   2      144.11      130.58      3.40 o 
  -3  -3   2      226.04      200.08      3.66 o 
  -2  -3   2     2462.55     2452.79     24.57 o 
  -1  -3   2     1419.70     1351.96     12.45 o 
   0  -3   2       15.32       18.09      2.56 o 
   1  -3   2     3715.82     3847.77     43.80 o 
   2  -3   2      111.86       93.94      4.02 o 
   3  -3   2        0.81       -0.50      1.57 o 
   4  -3   2       93.40       97.43      4.14 o 
   5  -3   2      779.09      816.30     15.91 o 
   6  -3   2      192.64      170.46      8.35 o 
   8  -3   2      264.80      268.18     14.80 o 
  -8  -2   2      405.63      417.21     12.59 o 
  -7  -2   2        4.23        1.01      2.93 o 
  -6  -2   2      979.76      961.53     22.02 o 
  -5  -2   2      302.65      286.58      5.47 o 
  -4  -2   2      691.17      658.56      6.94 o 
  -3  -2   2      175.93      163.28      3.99 o 
  -2  -2   2       24.06       37.18      1.84 o 
  -1  -2   2     6739.76     7128.46     59.48 o 
   0  -2   2     8232.05     8824.14     99.62 o 
   1  -2   2     3329.84     3493.05     38.94 o 
   2  -2   2      411.74      403.28      5.77 o 
   3  -2   2     1397.53     1406.74     23.57 o 
   4  -2   2      329.60      352.31      7.43 o 
   5  -2   2        1.83        3.24      2.28 o 
   6  -2   2      564.63      601.14     18.71 o 
   7  -2   2      469.32      506.12     15.28 o 
   8  -2   2      134.39      132.37     46.53 o 
  -8  -1   2        3.52        5.85      5.32 o 
  -7  -1   2      319.96      323.52     10.14 o 
  -6  -1   2     1173.01     1138.03     18.28 o 
  -5  -1   2      577.38      590.76      7.42 o 
  -4  -1   2     2712.44     2614.06     19.20 o 
  -3  -1   2        5.20        2.77      0.91 o 
  -2  -1   2     1826.09     1923.87     14.92 o 
  -1  -1   2    17648.69    20000.54    165.74 o 
   0  -1   2      924.74     1073.94     11.44 o 
   1  -1   2     1406.72     1460.78     19.73 o 
   2  -1   2     2965.42     3187.24     65.31 o 
   3  -1   2       55.43       47.12      5.17 o 
   4  -1   2     2658.62     3136.15     36.12 o 
   5  -1   2      668.29      721.37      9.26 o 
   6  -1   2        4.79        6.06      5.07 o 
   7  -1   2        2.34       -1.42      4.84 o 
   8  -1   2      845.98      894.35     21.68 o 
  -8   0   2      223.89      204.93     20.10 o 
  -7   0   2       34.53       34.77      7.13 o 
  -6   0   2       17.98       20.13      2.96 o 
  -5   0   2       91.54       77.26      3.88 o 
  -4   0   2       75.65       70.13      2.62 o 
  -3   0   2     1605.72     1585.17     15.45 o 
  -2   0   2     4654.96     4811.66     35.33 o 
  -1   0   2      400.53      480.05      5.36 o 
   0   0   2      351.19      437.81      5.72 o 
   1   0   2      924.27      914.87     12.98 o 
   2   0   2      310.09      322.12      3.86 o 
   3   0   2     1973.10     2100.45     18.92 o 
   4   0   2     1952.78     2095.74     24.82 o 
   5   0   2        3.34       -0.48      3.48 o 
   6   0   2      185.93      175.15      6.43 o 
   7   0   2      743.31      728.04     17.04 o 
   8   0   2       26.38       15.48      6.44 o 
  -8   1   2      316.47      296.24     13.33 o 
  -7   1   2      113.51      128.49     11.59 o 
  -6   1   2       12.90       11.85      4.62 o 
  -5   1   2      281.27      251.24      5.86 o 
  -4   1   2      814.63      820.03      9.48 o 
  -3   1   2     1765.57     1785.07     18.66 o 
  -2   1   2        1.96        1.93      1.17 o 
  -1   1   2     5148.61     5594.77     47.96 o 
   0   1   2      581.35      577.97      5.87 o 
   1   1   2     1422.16     1555.60     14.77 o 
   2   1   2      825.05      826.18      7.86 o 
   3   1   2     2284.01     2371.73     25.81 o 
   4   1   2       30.05       27.22      1.86 o 
   5   1   2     2751.06     2777.42     24.10 o 
   6   1   2     2481.81     2557.69     26.71 o 
   7   1   2     1067.68     1052.44     14.71 o 
   8   1   2      290.16      320.12     32.07 o 
  -6   2   2     1479.28     1501.28     99.94 o 
  -5   2   2     1020.13      991.02     23.30 o 
  -4   2   2        1.76        2.14      2.91 o 
  -3   2   2      394.91      378.97      7.10 o 
  -2   2   2     4962.08     5135.86    164.32 o 
  -1   2   2      260.20      251.68      5.57 o 
   0   2   2     3808.14     3882.74     31.43 o 
   1   2   2     2518.28     2430.61     18.16 o 
   2   2   2      886.98      935.75      7.76 o 
   3   2   2     2519.50     2573.24     18.27 o 
   4   2   2       76.51       55.83      1.93 o 
   5   2   2     1056.00     1014.67      9.18 o 
   6   2   2        7.25        9.45      2.07 o 
   7   2   2      382.98      372.80      9.77 o 
   8   2   2      144.00      137.78     20.49 o 
  -5   3   2        6.71        7.99      5.67 o 
  -4   3   2     3228.80     3167.88     56.50 o 
  -3   3   2     1629.00     1632.65     31.83 o 
  -2   3   2      286.20      279.57     10.95 o 
  -1   3   2      278.42      265.98      6.49 o 
   0   3   2     1061.40      996.49     12.01 o 
   1   3   2       46.54       34.74      1.70 o 
   2   3   2     6152.64     6084.84     40.05 o 
   3   3   2     2499.10     2446.71     17.32 o 
   4   3   2      185.62      216.08      3.82 o 
   5   3   2      621.40      623.93      7.83 o 
   6   3   2      442.70      416.27      8.09 o 
   7   3   2       41.91       41.65      3.91 o 
   8   3   2      320.30      306.39     13.66 o 
  -7   4   2       14.99       34.59     22.57 o 
  -6   4   2        1.10       -4.95     14.78 o 
  -5   4   2      930.92      951.69     34.60 o 
  -4   4   2     1202.09     1171.81     26.86 o 
  -3   4   2        2.78        2.04      2.74 o 
  -2   4   2     1272.93     1160.34     20.36 o 
  -1   4   2       70.73       57.51      5.91 o 
   0   4   2       86.13      115.14      3.88 o 
   1   4   2     2099.26     2108.30     17.79 o 
   2   4   2     4262.83     4187.25     29.79 o 
   3   4   2      210.18      214.00      3.78 o 
   4   4   2     3332.84     3156.43     33.84 o 
   5   4   2      328.50      312.04      9.57 o 
   6   4   2      383.25      365.99      9.29 o 
   7   4   2       42.16       43.60      4.31 o 
   8   4   2      124.36      122.64      7.67 o 
  -6   5   2      233.06      265.99     20.56 o 
  -5   5   2      249.52      255.90     18.33 o 
  -4   5   2       72.29       80.56     11.39 o 
  -3   5   2     3519.60     3422.96     50.42 o 
  -2   5   2       50.28       62.01      5.24 o 
  -1   5   2     1406.41     1334.81     23.08 o 
   0   5   2     1445.28     1413.27     21.33 o 
   1   5   2       43.78       44.78      3.70 o 
   2   5   2       13.45       12.55      2.34 o 
   3   5   2      588.48      558.08     10.05 o 
   4   5   2      837.23      811.73     10.23 o 
   5   5   2       47.02       52.13      3.53 o 
   6   5   2      524.72      534.79     10.66 o 
   7   5   2       10.53       11.52      4.02 o 
  -5   6   2      446.26      456.84     24.95 o 
  -4   6   2       84.16       92.06     12.96 o 
  -3   6   2       23.67       22.17      8.36 o 
  -2   6   2      132.50      130.96     12.51 o 
   1   6   2     1416.27     1402.14     15.65 o 
   2   6   2      348.85      343.48      6.84 o 
   3   6   2       36.13       35.62      3.27 o 
   4   6   2       44.71       38.09      6.03 o 
   5   6   2      274.68      293.13      7.36 o 
   6   6   2       22.84       28.49      4.01 o 
   7   6   2      172.14      182.08      7.79 o 
  -5   7   2      226.56      228.95     19.91 o 
  -4   7   2      407.20      367.18     22.24 o 
  -3   7   2      142.55      137.84     14.63 o 
  -1   7   2       23.33       30.58      8.17 o 
   0   7   2      920.22      902.93     55.79 o 
   1   7   2     1185.40     1158.30     20.16 o 
   2   7   2       25.57       27.99      5.33 o 
   3   7   2      967.83      966.63     16.40 o 
   4   7   2       69.33       74.75      7.08 o 
   5   7   2      561.39      553.00     16.21 o 
   6   7   2       35.92       45.84      6.19 o 
  -3   8   2       22.23       19.15     10.07 o 
  -1   8   2       59.32       53.98     17.52 o 
   0   8   2       83.76       61.60     16.71 o 
   1   8   2       11.88        0.99      5.98 o 
   2   8   2      444.50      453.40     13.86 o 
   3   8   2       72.44       79.52     11.38 o 
   4   8   2      371.89      388.28     11.43 o 
   5   8   2       16.20        7.04      4.99 o 
  -1   9   2        7.68        6.29      8.03 o 
   0   9   2      162.19      157.15     13.30 o 
   1   9   2       49.81       35.22      8.62 o 
   2   9   2       73.67       64.07      8.88 o 
   3   9   2       61.17       64.03      7.89 o 
  -1  -9   3       40.70       36.20     10.29 o 
   0  -9   3       78.67       55.89     19.91 o 
  -4  -8   3      368.15      371.81     18.24 o 
  -3  -8   3      180.62      184.89     32.45 o 
  -2  -8   3       19.12       16.55     11.11 o 
  -1  -8   3      275.77      294.40     16.71 o 
   0  -8   3      206.44      208.88     25.27 o 
   1  -8   3        6.73        0.19     10.13 o 
   2  -8   3      359.32      389.05     19.14 o 
   3  -8   3      679.44      665.23     26.36 o 
  -5  -7   3       54.48       60.82      7.60 o 
  -4  -7   3      192.48      208.79     11.03 o 
  -3  -7   3       48.55       37.26     11.67 o 
  -2  -7   3     1012.44      999.27     27.12 o 
  -1  -7   3      295.21      305.03     18.83 o 
   0  -7   3      776.27      711.56     37.29 o 
   1  -7   3      414.77      400.52     13.29 o 
   2  -7   3      389.59      379.25     12.92 o 
   3  -7   3      386.40      367.14     13.42 o 
   4  -7   3      666.35      699.73     17.33 o 
   5  -7   3      479.46      501.56     24.86 o 
  -6  -6   3      168.42      186.93     11.37 o 
  -5  -6   3       10.43       11.34      5.12 o 
  -4  -6   3      122.60      128.01      7.49 o 
  -3  -6   3      229.01      222.63      7.89 o 
  -2  -6   3       66.83       62.13      7.79 o 
  -1  -6   3      583.20      569.73     10.77 o 
   0  -6   3     1471.33     1471.33     26.94 o 
   1  -6   3      146.43      142.20      7.68 o 
   2  -6   3      191.66      173.92      7.15 o 
   3  -6   3      231.85      228.14      8.35 o 
   4  -6   3       34.10       46.53      4.75 o 
   5  -6   3        9.32        4.09      5.04 o 
   6  -6   3      905.98     1062.22     38.64 o 
  -6  -5   3       15.94       19.73      3.89 o 
  -5  -5   3     1285.44     1285.77     19.69 o 
  -4  -5   3      336.59      324.56      6.75 o 
  -3  -5   3       92.56       92.05      4.16 o 
  -2  -5   3      669.04      630.27      9.12 o 
  -1  -5   3     2258.92     2237.70     21.90 o 
   0  -5   3      102.31       85.63      8.77 o 
   1  -5   3     2670.86     2635.40     26.87 o 
   2  -5   3     1004.39      951.29     12.41 o 
   3  -5   3      180.31      188.06      7.11 o 
   4  -5   3      322.65      333.62      8.08 o 
   5  -5   3      163.04      161.60      6.96 o 
   6  -5   3       89.30      104.80      9.07 o 
   7  -5   3      117.58      118.03     15.47 o 
  -7  -4   3        1.42       -1.30      2.46 o 
  -6  -4   3      578.22      546.60     11.27 o 
  -5  -4   3      626.26      642.57     10.63 o 
  -4  -4   3      256.45      236.58      6.17 o 
  -3  -4   3     1698.95     1654.34     14.75 o 
  -2  -4   3      346.32      350.06      5.82 o 
  -1  -4   3      377.78      364.16      5.55 o 
   0  -4   3      189.59      177.84      6.04 o 
   1  -4   3     1596.35     1597.23     17.09 o 
   2  -4   3      913.05      953.30     11.64 o 
   3  -4   3     3527.51     3648.19     38.68 o 
   4  -4   3      521.19      518.58      8.47 o 
   5  -4   3      483.07      491.58     12.24 o 
   6  -4   3      521.22      521.05     13.45 o 
   7  -4   3      172.59      244.85     18.69 o 
  -7  -3   3      164.13      159.20      9.03 o 
  -6  -3   3       75.64       76.28      6.59 o 
  -5  -3   3       52.61       49.91      3.73 o 
  -4  -3   3     2034.46     1986.90     16.58 o 
  -3  -3   3     2238.98     2216.64     15.68 o 
  -2  -3   3     3502.53     3501.13     25.30 o 
  -1  -3   3     2736.32     2782.50     23.60 o 
   0  -3   3       52.48       62.18      2.71 o 
   1  -3   3        8.53       14.73      1.56 o 
   2  -3   3     2073.07     2091.91     37.24 o 
   3  -3   3      561.63      535.97      7.99 o 
   4  -3   3       41.98       42.11      3.14 o 
   5  -3   3     3653.36     3741.07     47.27 o 
   6  -3   3      285.13      283.53      9.84 o 
   8  -3   3       67.80       87.36     27.99 o 
  -7  -2   3       16.24       17.84      5.85 o 
  -6  -2   3     1013.33      956.52     16.74 o 
  -5  -2   3       68.55       69.15      3.35 o 
  -4  -2   3      205.31      204.54      3.91 o 
  -3  -2   3      426.70      407.70      6.54 o 
  -2  -2   3     1104.76     1109.29      9.04 o 
  -1  -2   3      294.89      323.22      4.07 o 
   0  -2   3     1745.95     1819.84     22.55 o 
   1  -2   3     1505.06     1518.49     20.63 o 
   2  -2   3      437.87      481.81      7.04 o 
   3  -2   3       64.33       57.59      2.48 o 
   4  -2   3     1002.17     1096.57     15.32 o 
   5  -2   3       97.85       92.55     10.74 o 
   6  -2   3      203.43      242.78     15.38 o 
   7  -2   3      253.68      288.75     13.64 o 
   8  -2   3        0.74       13.98     11.38 o 
  -7  -1   3     1460.13     1381.95     55.22 o 
  -6  -1   3      480.37      456.37      8.66 o 
  -5  -1   3      162.95      153.50      5.67 o 
  -4  -1   3     1893.63     1865.48     17.40 o 
  -3  -1   3       40.50       39.05      1.67 o 
  -2  -1   3        8.07        8.12      0.96 o 
  -1  -1   3      767.89      804.81     11.89 o 
   0  -1   3     4409.28     4993.31     46.20 o 
   1  -1   3       50.96       56.18      1.84 o 
   2  -1   3     5352.23     5648.77     53.33 o 
   3  -1   3      310.37      291.18      5.34 o 
   4  -1   3       79.10       86.58      4.74 o 
   5  -1   3      344.32      350.14      7.52 o 
   6  -1   3     1105.01     1235.23     21.48 o 
   7  -1   3       12.36       10.94      4.38 o 
   8  -1   3      509.16      544.40     17.04 o 
  -7   0   3      303.67      299.25      9.97 o 
  -6   0   3       88.71       94.51     14.02 o 
  -5   0   3     3079.50     3018.35     27.67 o 
  -4   0   3        2.90       -0.34      1.07 o 
  -3   0   3     2521.82     2534.20     17.95 o 
  -2   0   3       36.62       33.25      1.46 o 
  -1   0   3       10.61        8.78      0.91 o 
   0   0   3       11.91       13.77      0.82 o 
   1   0   3     5375.40     5420.84     52.11 o 
   2   0   3      600.87      561.25      5.84 o 
   3   0   3      604.57      562.42      6.45 o 
   4   0   3     3043.30     3130.25     29.24 o 
   5   0   3      115.08      122.41      8.71 o 
   6   0   3      622.37      668.88     11.31 o 
   7   0   3       11.59        7.31      4.50 o 
   8   0   3      274.86      320.02     36.83 o 
  -7   1   3      215.26      227.80     11.52 o 
  -6   1   3      219.79      236.51     10.09 o 
  -5   1   3      504.39      482.78      8.25 o 
  -4   1   3      262.09      256.66      4.73 o 
  -3   1   3     2643.84     2651.11     25.89 o 
  -2   1   3        2.28        1.58      0.90 o 
  -1   1   3     8171.44     8447.04     89.48 o 
   0   1   3     2792.00     2912.61     24.73 o 
   1   1   3       31.36       30.17      1.05 o 
   2   1   3       85.84       67.75      1.53 o 
   3   1   3     5370.41     5506.48     34.76 o 
   4   1   3      172.23      192.40      3.93 o 
   5   1   3     1901.01     1982.06     18.36 o 
   6   1   3      216.72      211.66      6.80 o 
   7   1   3      116.12      115.04      7.91 o 
   8   1   3      291.72      317.48     17.91 o 
  -7   2   3       62.11       53.67     11.93 o 
  -6   2   3      124.79      110.88     24.22 o 
  -5   2   3       58.50       56.57     10.46 o 
  -4   2   3       18.57       21.02      2.34 o 
  -3   2   3       74.76       89.58      3.37 o 
  -2   2   3     1689.58     1658.42     17.49 o 
  -1   2   3     2285.21     2306.03     23.12 o 
   0   2   3        2.73        3.93      0.83 o 
   1   2   3     2016.96     1960.10     13.98 o 
   2   2   3      707.65      684.41      5.98 o 
   3   2   3      731.58      789.67      7.91 o 
   4   2   3      685.49      607.74      6.04 o 
   5   2   3      819.76      773.79      7.25 o 
   6   2   3       23.23       23.68      2.88 o 
   7   2   3     1291.06     1246.88     18.67 o 
   8   2   3       19.01       14.69      9.31 o 
  -7   3   3      203.26      195.49     13.49 o 
  -6   3   3      918.45      911.85     32.70 o 
  -5   3   3      129.04      132.08     13.31 o 
  -4   3   3     1796.56     1761.89     30.74 o 
  -3   3   3      136.21      128.43      5.16 o 
  -2   3   3      684.45      670.54     12.41 o 
  -1   3   3      672.84      725.91      9.24 o 
   0   3   3     5511.05     5697.23     46.27 o 
   1   3   3       90.47      111.49      2.04 o 
   2   3   3     1006.46     1009.97      8.34 o 
   3   3   3      446.98      424.16      5.45 o 
   4   3   3      155.20      158.09      3.87 o 
   5   3   3       45.91       42.55      3.12 o 
   6   3   3     1341.95     1302.29     17.81 o 
   7   3   3      434.66      429.86     10.26 o 
   8   3   3      206.54      196.65     20.06 o 
  -6   4   3       17.36       16.90      8.45 o 
  -5   4   3     1174.10     1134.91     50.34 o 
  -4   4   3      139.39      136.89     13.17 o 
  -3   4   3        6.48        6.46      3.05 o 
  -2   4   3     1882.17     1899.48     68.35 o 
  -1   4   3     1107.81     1085.76     15.08 o 
   0   4   3        1.17        0.26      1.29 o 
   1   4   3      437.68      385.65      5.65 o 
   2   4   3     2439.89     2372.68     17.87 o 
   3   4   3     1418.87     1404.29     11.30 o 
   4   4   3     1583.13     1540.60     14.18 o 
   5   4   3       50.76       46.28      2.85 o 
   6   4   3      137.62      134.75      7.05 o 
   7   4   3        4.72        8.69      4.02 o 
   8   4   3      349.70      356.14     10.22 o 
  -6   5   3      204.06      211.73     18.39 o 
  -5   5   3      257.20      243.04     18.52 o 
  -4   5   3        1.69       -1.51      6.45 o 
  -3   5   3     4560.42     4618.32     63.33 o 
  -2   5   3      712.86      694.59     15.47 o 
  -1   5   3      386.17      377.43      9.73 o 
   0   5   3      397.75      373.03      7.32 o 
   1   5   3      958.77     1001.87     14.22 o 
   2   5   3      258.79      271.68      5.30 o 
   3   5   3     2125.14     2083.04     20.37 o 
   4   5   3     1605.56     1551.99     14.65 o 
   5   5   3       61.03       56.27      3.59 o 
   6   5   3      679.79      666.78     15.06 o 
   7   5   3       56.57       64.93      5.12 o 
  -5   6   3       74.64       79.17     13.29 o 
  -4   6   3      505.53      483.54     24.70 o 
  -3   6   3      229.44      216.02     16.33 o 
  -2   6   3      195.48       -0.61     60.91 o 
  -1   6   3      856.66      823.36     21.77 o 
   0   6   3       24.30       19.55      5.58 o 
   1   6   3      365.39      361.58      8.37 o 
   2   6   3      303.65      307.26      6.62 o 
   3   6   3      488.04      466.13      8.61 o 
   4   6   3        5.44        2.61      3.11 o 
   5   6   3      876.97      900.56     16.49 o 
   6   6   3      137.18      135.74      6.24 o 
   7   6   3      199.53      221.99      8.15 o 
  -4   7   3       25.66       30.17      9.89 o 
  -3   7   3      199.18      175.65     16.02 o 
  -2   7   3      957.35      884.63     33.94 o 
  -1   7   3       21.33       31.24      8.83 o 
   0   7   3      793.74      804.13     57.26 o 
   1   7   3      781.19      768.00     18.04 o 
   2   7   3      236.16      228.05      9.37 o 
   3   7   3       31.31       30.08      6.19 o 
   4   7   3      274.31      285.42      9.77 o 
   5   7   3      523.21      516.38     19.98 o 
   6   7   3      114.85      132.18      6.43 o 
  -3   8   3        8.51        9.60      8.72 o 
  -2   8   3       12.06       10.43      8.44 o 
  -1   8   3       39.74       21.07     16.82 o 
   1   8   3      249.21      248.57     12.49 o 
   2   8   3      473.41      503.05     15.42 o 
   3   8   3      192.98      193.96     10.08 o 
   4   8   3       65.14       70.13      6.49 o 
   5   8   3       22.05       25.13      5.47 o 
  -1   9   3       21.32        4.87     17.01 o 
   0   9   3       29.21       23.50     12.47 o 
   1   9   3       41.50       41.76      8.27 o 
   3   9   3       51.90       73.07      9.09 o 
  -3  -8   4      311.91      295.84     17.04 o 
  -2  -8   4       25.21        7.51      8.36 o 
  -1  -8   4       12.48       12.11      8.15 o 
   0  -8   4       99.13       98.28     15.89 o 
   1  -8   4       13.12       23.83      8.19 o 
   2  -8   4      336.89      373.70     27.31 o 
   3  -8   4      581.92      595.96     38.92 o 
  -4  -7   4      611.54      658.17     16.48 o 
  -3  -7   4        0.49        4.41      6.32 o 
  -2  -7   4      679.51      686.19     23.97 o 
  -1  -7   4       68.91       58.65     11.39 o 
   0  -7   4        9.15        9.41      4.59 o 
   1  -7   4      239.84      262.39     10.74 o 
   2  -7   4      690.38      686.76     19.67 o 
   3  -7   4        1.01        1.26      4.06 o 
   4  -7   4      481.68      537.66     23.27 o 
   5  -7   4      448.72      471.42     24.11 o 
  -5  -6   4       45.06       50.40      6.54 o 
  -4  -6   4        1.50        4.07      4.49 o 
  -3  -6   4      401.90      380.81     12.16 o 
  -2  -6   4      569.17      547.90     24.89 o 
  -1  -6   4       70.05       64.87     10.77 o 
   0  -6   4     1005.01      953.89     37.46 o 
   1  -6   4      110.44      121.86      7.31 o 
   2  -6   4      155.86      144.76      6.79 o 
   3  -6   4      861.57      855.51     15.40 o 
   4  -6   4     1611.23     1620.35     27.64 o 
   5  -6   4      235.47      222.33     22.93 o 
   6  -6   4      672.15      717.32     29.00 o 
  -6  -5   4        0.83        2.41      3.73 o 
  -5  -5   4      598.61      591.21     12.92 o 
  -4  -5   4      234.54      236.59     10.02 o 
  -3  -5   4      375.60      365.48      8.59 o 
  -2  -5   4      130.77      135.93     12.85 o 
  -1  -5   4     1482.87     1422.57     19.47 o 
   0  -5   4      186.06      174.43      6.11 o 
   1  -5   4     2262.75     2200.18     23.30 o 
   2  -5   4     1197.85     1170.80     14.34 o 
   3  -5   4      175.83      171.75      5.65 o 
   4  -5   4        6.38        7.92      3.22 o 
   5  -5   4      190.46      213.79     11.69 o 
   6  -5   4      516.05      576.12     40.49 o 
   7  -5   4       88.65      113.36     13.98 o 
  -6  -4   4      600.98      577.07     13.43 o 
  -5  -4   4      534.85      542.30      9.87 o 
  -4  -4   4      306.61      298.99      7.83 o 
  -3  -4   4     1310.30     1311.81     13.06 o 
  -2  -4   4      165.21      168.96      4.25 o 
  -1  -4   4       62.20       60.45      3.60 o 
   0  -4   4     1833.94     1863.99     35.26 o 
   1  -4   4     1808.49     1747.24     19.67 o 
   2  -4   4       16.99       18.88      2.04 o 
   3  -4   4     1080.47     1027.08     13.75 o 
   4  -4   4       81.38       77.27      3.57 o 
   5  -4   4       12.19       13.51      3.39 o 
   6  -4   4       39.13       44.04      9.45 o 
   7  -4   4      702.34      768.54     30.97 o 
  -7  -3   4       69.92       78.14      5.68 o 
  -6  -3   4      417.80      398.45      9.60 o 
  -5  -3   4       29.61       34.11      3.23 o 
  -4  -3   4     1563.34     1529.77     17.29 o 
  -3  -3   4      312.63      308.57      4.62 o 
  -2  -3   4       68.59       79.05      2.78 o 
  -1  -3   4     5470.80     5549.18     49.42 o 
   0  -3   4     1123.61     1152.10     19.49 o 
   1  -3   4        6.95        3.82      3.56 o 
   2  -3   4     2958.54     2973.00     56.52 o 
   3  -3   4     2301.95     2351.80     22.69 o 
   4  -3   4      424.02      446.13      9.54 o 
   5  -3   4     1255.28     1286.76     19.60 o 
   6  -3   4        4.91       11.06      5.17 o 
   7  -3   4        7.55       -1.35     13.45 o 
   8  -3   4      132.99      196.24     60.93 o 
  -7  -2   4        5.97        6.67      3.47 o 
  -6  -2   4      470.10      456.40     11.07 o 
  -5  -2   4      621.01      611.20     11.23 o 
  -4  -2   4      351.12      346.43      5.83 o 
  -3  -2   4      841.07      849.76      7.93 o 
  -2  -2   4     7293.79     7664.39     48.32 o 
  -1  -2   4      930.55     1048.28     13.52 o 
   0  -2   4     1492.48     1521.27     14.78 o 
   1  -2   4      625.63      635.40     10.68 o 
   2  -2   4     1266.53     1392.33     16.07 o 
   3  -2   4       98.28       83.29      2.76 o 
   4  -2   4     2169.43     2256.09     23.97 o 
   5  -2   4       29.79       24.05      7.29 o 
   6  -2   4      494.57      534.03     13.76 o 
   7  -2   4      932.44     1041.24     25.07 o 
   8  -2   4        5.74      147.64     83.77 o 
  -7  -1   4      545.57      531.87     12.84 o 
  -6  -1   4       85.04       87.06      4.53 o 
  -5  -1   4       11.23        9.68      2.49 o 
  -4  -1   4      147.97      139.20      3.73 o 
  -3  -1   4     2026.23     2112.17     14.89 o 
  -2  -1   4      805.12      878.05      7.18 o 
  -1  -1   4     1746.46     1921.07     14.58 o 
   0  -1   4     4573.51     5228.08     40.78 o 
   1  -1   4       30.79       24.42      1.13 o 
   2  -1   4      392.20      316.73      8.90 o 
   3  -1   4       82.12       78.91      2.83 o 
   4  -1   4      673.00      727.06     10.63 o 
   5  -1   4       11.04       13.86      2.87 o 
   6  -1   4     4293.89     4603.59     60.88 o 
   8  -1   4      405.24      486.58     18.01 o 
  -7   0   4      396.86      382.71     11.10 o 
  -6   0   4      307.18      291.19      9.14 o 
  -5   0   4     1643.46     1564.33     15.74 o 
  -4   0   4       75.48       72.19      2.71 o 
  -3   0   4        7.50        5.02      1.20 o 
  -2   0   4      724.71      723.74      6.89 o 
  -1   0   4     2124.90     2283.00     19.20 o 
   0   0   4        4.15        7.63      0.89 o 
   1   0   4     5449.50     5301.11     43.77 o 
   2   0   4     1337.11     1316.42     17.07 o 
   3   0   4     2022.51     2134.33     19.25 o 
   4   0   4      659.00      639.88      8.96 o 
   5   0   4      367.59      381.48      6.21 o 
   6   0   4      236.96      257.98     11.39 o 
   7   0   4      136.99      201.51     25.55 o 
   8   0   4      234.78      289.23     18.45 o 
  -7   1   4      278.35      286.72     12.81 o 
  -6   1   4     1064.60     1006.29     19.25 o 
  -5   1   4      599.53      590.54      9.88 o 
  -4   1   4     1199.73     1169.18     14.20 o 
  -3   1   4     3324.75     3295.02     26.55 o 
  -2   1   4      427.05      424.10      4.55 o 
  -1   1   4      907.07      932.43      7.97 o 
   0   1   4       88.83       79.89      1.84 o 
   1   1   4      579.90      572.22      4.46 o 
   2   1   4      597.16      571.78      4.61 o 
   3   1   4     1017.77      842.97      6.92 o 
   4   1   4      296.87      310.76      3.92 o 
   5   1   4      461.90      441.65      6.49 o 
   6   1   4      162.32      149.05      4.70 o 
   7   1   4      191.35      177.96      8.56 o 
   8   1   4        6.95       -0.20      6.56 o 
  -7   2   4       12.36       11.70      7.76 o 
  -6   2   4       24.47       33.51     11.97 o 
  -5   2   4      334.29      320.23     24.72 o 
  -4   2   4     1701.16     1694.38     18.77 o 
  -3   2   4        0.12        0.40      1.38 o 
  -2   2   4     2231.22     2231.39     19.28 o 
  -1   2   4       57.41       35.00      2.65 o 
   0   2   4      267.84      272.63      3.75 o 
   1   2   4      917.51      895.57      7.08 o 
   2   2   4      678.70      630.73      5.40 o 
   3   2   4     1209.84     1253.73     10.51 o 
   4   2   4     1844.74     1840.86     13.64 o 
   5   2   4     1794.56     1722.06     13.50 o 
   6   2   4      436.01      419.80      8.53 o 
   7   2   4      419.07      394.89     12.08 o 
   8   2   4       47.61       47.89      6.40 o 
  -7   3   4      230.16      224.46     30.21 o 
  -6   3   4      289.71      276.11     16.61 o 
  -5   3   4      153.94      150.07     18.49 o 
  -4   3   4      574.58      584.00     12.71 o 
  -3   3   4      837.85      825.16     12.55 o 
  -2   3   4     1204.42     1137.52     17.81 o 
  -1   3   4       99.60       81.32      3.77 o 
   0   3   4     6495.22     6486.32     54.24 o 
   1   3   4      606.18      599.72      5.64 o 
   2   3   4       49.84       42.13      1.69 o 
   3   3   4     1042.43      975.46      8.15 o 
   4   3   4      661.74      637.09      6.83 o 
   5   3   4      180.31      181.37      4.77 o 
   6   3   4      864.02      846.53     11.73 o 
   7   3   4      242.27      232.53     11.02 o 
   8   3   4      174.64      175.19     11.27 o 
  -6   4   4       65.89       75.14     12.57 o 
  -5   4   4      894.36      876.29     31.53 o 
  -4   4   4      377.90      385.03     23.83 o 
  -3   4   4     1519.96     1459.57     19.54 o 
  -2   4   4       17.96       16.74      2.20 o 
  -1   4   4      981.90      997.79     14.69 o 
   0   4   4      384.85      352.35      5.99 o 
   1   4   4      706.79      680.01      7.46 o 
   2   4   4     1151.19     1073.03      8.78 o 
   3   4   4       34.50       31.83      1.82 o 
   4   4   4      134.01      136.39      3.52 o 
   5   4   4      320.06      315.96      6.85 o 
   6   4   4      235.98      236.03      6.50 o 
   7   4   4      139.95      143.45      6.47 o 
   8   4   4      357.85      386.64      9.34 o 
  -6   5   4      225.80      220.52     18.15 o 
  -5   5   4      608.04      566.06     31.64 o 
  -4   5   4      418.99      390.08     65.28 o 
  -3   5   4      287.85      173.04     54.40 o 
  -2   5   4      431.86      420.11      8.65 o 
  -1   5   4        8.55        6.97      3.07 o 
   0   5   4      571.90      600.75     14.80 o 
   1   5   4     1103.44     1109.71     14.23 o 
   2   5   4      106.89      106.07      3.89 o 
   3   5   4      656.46      636.72      8.09 o 
   4   5   4      731.01      745.14     16.84 o 
   5   5   4      220.39      210.30      6.24 o 
   6   5   4       77.10       81.05      5.39 o 
   7   5   4      384.57      388.32      9.77 o 
  -5   6   4        8.63      -11.66      9.25 o 
  -4   6   4      580.16       86.53    109.80 o 
  -1   6   4     1558.96     1584.73     25.77 o 
   0   6   4      140.35      149.26     14.97 o 
   1   6   4        1.73        2.78      2.96 o 
   2   6   4     1073.53     1068.96     14.01 o 
   3   6   4      541.62      548.08      9.89 o 
   4   6   4     2035.39     2028.51     21.88 o 
   5   6   4      383.01      403.31     16.65 o 
   6   6   4       33.11       30.91      4.17 o 
   7   6   4       26.81       29.84      4.60 o 
  -4   7   4       13.69       13.67      9.31 o 
  -3   7   4      178.02       -9.92     84.17 o 
  -1   7   4      164.61       20.41     57.31 o 
   0   7   4      255.91      272.17     17.96 o 
   1   7   4      212.84      222.00     10.70 o 
   2   7   4        8.82        4.12      5.16 o 
   3   7   4       73.49       66.73     11.17 o 
   4   7   4      203.57      213.21     12.12 o 
   5   7   4     1135.45     1095.47     23.45 o 
   6   7   4      190.00      217.25      8.66 o 
  -3   8   4       73.63       64.17     15.33 o 
  -2   8   4      158.81      -19.43     63.03 o 
  -1   8   4      197.86      177.31     53.84 o 
   0   8   4      705.79      712.31     20.57 o 
   1   8   4       11.17       11.29      5.71 o 
   2   8   4      616.67      608.98     17.80 o 
   3   8   4       57.12       49.60      8.17 o 
   4   8   4       42.89       47.32      7.79 o 
   5   8   4      151.22      169.51      9.66 o 
   0   9   4        5.33        3.02      6.42 o 
   1   9   4      451.20      458.16     18.06 o 
   2   9   4       34.08       31.94      8.57 o 
   3   9   4      169.81      179.34     12.05 o 
  -2  -8   5      136.32      140.10     48.59 o 
  -1  -8   5        5.21        8.99      8.34 o 
   1  -8   5      324.39      -26.30     78.67 o 
   2  -8   5       19.82       23.28     15.64 o 
  -4  -7   5      219.95      226.78     13.14 o 
  -3  -7   5       67.03       55.98      8.44 o 
  -2  -7   5      134.32      124.96     17.68 o 
  -1  -7   5      141.61      162.59     46.91 o 
   1  -7   5       19.13       19.01      5.08 o 
   3  -7   5       16.19       14.66      7.03 o 
   4  -7   5      252.56      263.38     20.04 o 
  -5  -6   5      252.31      256.48     12.25 o 
  -4  -6   5       20.59        6.13      5.08 o 
  -3  -6   5     1408.47     1394.17     31.45 o 
  -2  -6   5      744.91      740.37     26.49 o 
  -1  -6   5      464.00      421.23     13.92 o 
   0  -6   5      384.42      389.88     12.86 o 
   1  -6   5       21.99       15.57      7.11 o 
   2  -6   5       33.87       37.13      9.91 o 
   3  -6   5      512.61      504.71     18.47 o 
   4  -6   5      786.57      817.07     23.53 o 
   5  -6   5       70.90       75.93     11.52 o 
  -5  -5   5       26.52       25.63      3.79 o 
  -4  -5   5       73.42       78.20      6.50 o 
  -3  -5   5     1244.70     1247.88     21.21 o 
  -2  -5   5      100.38      104.98      5.71 o 
  -1  -5   5     1451.93     1425.57     23.24 o 
   0  -5   5      154.51      160.39     21.45 o 
   1  -5   5       44.79       40.13      5.19 o 
   2  -5   5     1039.18     1037.79     13.26 o 
   3  -5   5      156.67      167.37      6.53 o 
   4  -5   5       16.89       14.76      4.40 o 
   5  -5   5     1318.72     1303.88     40.23 o 
   6  -5   5      462.23      479.50     24.24 o 
  -6  -4   5      612.08      595.79     12.96 o 
  -5  -4   5      266.31      263.87      8.35 o 
  -4  -4   5        1.99        0.97      2.98 o 
  -3  -4   5      857.99      813.08     12.81 o 
  -2  -4   5      625.81      613.79     10.30 o 
  -1  -4   5      499.77      503.75      8.21 o 
   0  -4   5      432.64      407.86      6.63 o 
   1  -4   5     2484.19     2488.45     36.59 o 
   2  -4   5      128.41      121.80      3.85 o 
   3  -4   5      623.84      620.93     11.61 o 
   4  -4   5     1830.69     1821.35     31.56 o 
   5  -4   5      502.63      520.25     21.42 o 
   6  -4   5      320.54      348.39     18.90 o 
   7  -4   5      594.59      593.57     26.10 o 
  -6  -3   5      276.35      273.30      8.96 o 
  -5  -3   5       13.32       14.96      3.61 o 
  -4  -3   5     1717.00     1685.51     22.37 o 
  -3  -3   5      116.12      117.97      3.87 o 
  -1  -3   5       96.90       91.47      3.06 o 
   0  -3   5      857.19      807.56      9.49 o 
   1  -3   5        0.98        2.95      1.62 o 
   2  -3   5     2324.96     2375.69     32.16 o 
   3  -3   5     1316.11     1272.98     23.33 o 
   4  -3   5        9.44        7.56      5.87 o 
   5  -3   5        8.59       12.20      4.28 o 
   6  -3   5      250.55      251.89     24.01 o 
   7  -3   5      336.19        5.40     79.19 o 
  -7  -2   5        4.39        8.10      3.75 o 
  -6  -2   5        5.83        2.96      3.26 o 
  -5  -2   5     1627.99     1595.47     20.63 o 
  -4  -2   5      677.17      658.20      8.15 o 
  -3  -2   5     1199.71     1174.21     12.54 o 
  -2  -2   5     1616.89     1677.41     13.00 o 
  -1  -2   5       31.75       34.50      1.82 o 
   0  -2   5      172.74      191.20      4.77 o 
   1  -2   5     3486.49     3697.41     32.39 o 
   2  -2   5     1641.97     1611.20     28.81 o 
   3  -2   5      128.25      132.42      3.42 o 
   4  -2   5     3295.16     3297.69     33.15 o 
   5  -2   5      289.77      291.49      8.21 o 
   6  -2   5      604.46      633.12     21.72 o 
   7  -2   5       34.65       22.74      7.67 o 
   8  -2   5      205.05       15.25     83.54 o 
  -7  -1   5      526.96      507.36     13.04 o 
  -6  -1   5      302.91      292.98      8.52 o 
  -5  -1   5        4.25        6.87      2.59 o 
  -4  -1   5      262.22      261.27      5.01 o 
  -3  -1   5     1459.34     1469.13     12.45 o 
  -2  -1   5      662.61      691.68      7.36 o 
  -1  -1   5     2276.60     2439.74     17.58 o 
   0  -1   5     3672.96     4003.72     27.43 o 
   1  -1   5       73.65       83.88      2.67 o 
   2  -1   5       13.42       10.96      4.05 o 
   3  -1   5     3993.07     4012.97     92.53 o 
   4  -1   5      648.51      675.16      8.21 o 
   5  -1   5      966.33      988.77     12.00 o 
   6  -1   5      179.64      188.87     10.35 o 
   7  -1   5        5.39       26.08     26.86 o 
   8  -1   5      196.87      221.35     89.50 o 
  -7   0   5      487.00      474.22     14.57 o 
  -6   0   5       82.81       86.25      6.74 o 
  -5   0   5      768.39      741.10     11.34 o 
  -4   0   5      503.63      484.25      6.98 o 
  -3   0   5       41.58       37.96      2.01 o 
  -2   0   5     2091.02     2238.70     16.25 o 
  -1   0   5     2848.09     3005.57     20.53 o 
   0   0   5      140.23      146.73      2.67 o 
   1   0   5     1913.78     1851.47     15.45 o 
   2   0   5     3140.16     3283.50     38.82 o 
   3   0   5       18.08       17.51      2.64 o 
   4   0   5      152.82      152.25      3.37 o 
   5   0   5      726.14      701.17      8.94 o 
   6   0   5      427.26      439.72     13.51 o 
   8   0   5      577.44      622.56     31.68 o 
  -7   1   5        2.75        5.70      4.94 o 
  -6   1   5      705.45      694.84     16.01 o 
  -5   1   5      192.21      196.78     19.40 o 
  -4   1   5      682.22      660.76      8.73 o 
  -3   1   5      235.61      221.69      3.80 o 
  -2   1   5      971.00     1027.49      8.73 o 
  -1   1   5      717.37      800.69     10.90 o 
   0   1   5     4146.42     4222.99     36.18 o 
   1   1   5     2914.79     2978.38     21.89 o 
   2   1   5     1325.79     1338.57     10.47 o 
   3   1   5      570.39      483.63      4.80 o 
   4   1   5        6.71        5.88      1.43 o 
   5   1   5       71.64       78.33      7.28 o 
   6   1   5      279.39      258.72      6.41 o 
   7   1   5      627.34      661.91     13.90 o 
   8   1   5        1.44        4.56      8.10 o 
  -6   2   5       80.50       89.47     10.62 o 
  -5   2   5     1334.78     1359.81     18.42 o 
  -4   2   5      867.35      844.95     11.92 o 
  -3   2   5       56.74       51.46      3.73 o 
  -2   2   5     1145.47     1116.52     12.23 o 
  -1   2   5      799.96      770.99     10.97 o 
   0   2   5        1.59        4.48      0.87 o 
   1   2   5       21.40       24.05      1.20 o 
   2   2   5     3559.81     3464.75     22.13 o 
   3   2   5      326.45      310.35      4.30 o 
   4   2   5     1866.14     1825.41     13.59 o 
   5   2   5      460.06      430.18      6.10 o 
   6   2   5       27.47       25.78      5.29 o 
   7   2   5       17.34       17.74      9.64 o 
   8   2   5      105.02      113.33     17.65 o 
  -6   3   5      206.95      205.03     13.88 o 
  -5   3   5      139.79      146.41      9.82 o 
  -4   3   5      871.76      867.92     21.73 o 
  -3   3   5     2160.96     2132.61     22.51 o 
  -2   3   5     1754.45     1682.75     18.14 o 
  -1   3   5      681.22      672.33      7.93 o 
   0   3   5      284.95      247.50      3.61 o 
   1   3   5      314.57      328.16      4.08 o 
   2   3   5       72.10       81.83      2.17 o 
   3   3   5      200.87      199.15      3.41 o 
   4   3   5      645.31      572.98      6.31 o 
   5   3   5       55.59       57.76      5.76 o 
   6   3   5      632.10      622.96      9.72 o 
   7   3   5      190.27      178.64      6.82 o 
   8   3   5        5.63        2.29      5.46 o 
  -6   4   5        2.78        4.01      8.87 o 
  -5   4   5       22.24       20.27      5.68 o 
  -4   4   5      907.21      902.93     24.00 o 
  -3   4   5      723.54      710.28     21.12 o 
  -2   4   5        8.60        8.72      3.90 o 
  -1   4   5     2098.01     2013.22     19.73 o 
   0   4   5      368.97      342.00      5.78 o 
   1   4   5     2053.35     2030.41     16.69 o 
   2   4   5      861.51      843.89      7.42 o 
   3   4   5      168.68      165.12      3.12 o 
   4   4   5       13.61       11.01      1.92 o 
   5   4   5     1040.09     1018.27     11.59 o 
   6   4   5      389.44      391.35      8.20 o 
   7   4   5      446.27      423.31      9.43 o 
   8   4   5      229.28      263.06     15.07 o 
  -5   5   5      270.38      246.95     14.33 o 
  -4   5   5        1.97        4.81      8.08 o 
  -3   5   5       32.40       18.10     18.31 o 
  -2   5   5       80.44       81.84     12.92 o 
  -1   5   5      163.62      158.29      6.73 o 
   0   5   5      258.50      256.89      6.42 o 
   1   5   5     2034.72     1959.36     20.92 o 
   2   5   5        0.86        0.74      1.68 o 
   3   5   5      188.84      191.82      4.62 o 
   4   5   5      107.37      102.96      4.15 o 
   5   5   5      129.01      128.42      5.39 o 
   6   5   5       56.18       56.54      4.27 o 
   7   5   5      325.33      350.44      9.41 o 
  -3   6   5       60.55       64.22     55.63 o 
  -1   6   5       79.04      -34.02     51.59 o 
   0   6   5      518.83      485.30     14.65 o 
   1   6   5        0.83        0.87      2.26 o 
   2   6   5      328.12      337.57      7.63 o 
   3   6   5      918.25      943.89     14.87 o 
   4   6   5       14.77       15.82      2.84 o 
   5   6   5      552.69      560.59      9.50 o 
   6   6   5       24.43       31.10      4.29 o 
   7   6   5       17.40        9.10      4.80 o 
  -3   7   5      145.06      111.59     59.06 o 
  -1   7   5        4.48        3.12     10.11 o 
   0   7   5      914.89      884.76     26.83 o 
   1   7   5       21.80       35.53      9.99 o 
   2   7   5      364.13      382.05     10.70 o 
   3   7   5        1.00       -3.51      5.75 o 
   4   7   5      522.29      552.73     21.75 o 
   5   7   5        3.40        2.09      4.53 o 
   6   7   5      132.93      143.80      6.93 o 
  -2   8   5       12.34        4.38     13.40 o 
  -1   8   5      606.91       97.62     71.52 o 
   0   8   5      525.78      562.34     18.69 o 
   1   8   5      142.93      132.84     25.99 o 
   2   8   5       98.56      103.10     18.36 o 
   3   8   5      308.55      344.43     17.38 o 
   4   8   5       19.48       21.49      5.41 o 
   1  -8   6      180.51       -5.74     90.41 o 
  -3  -7   6       76.37       69.93     21.21 o 
  -2  -7   6       51.09       39.43     25.36 o 
  -1  -7   6      334.52       20.05     91.40 o 
   1  -7   6      207.74      -27.23     80.27 o 
   3  -7   6       48.10       43.73     11.33 o 
   4  -7   6      144.91      143.78     12.06 o 
  -4  -6   6       64.62       55.69      6.82 o 
  -3  -6   6      659.73      637.36     20.79 o 
  -2  -6   6       31.93       33.98      6.85 o 
  -1  -6   6       24.46       23.80      4.89 o 
   0  -6   6      153.16      147.07     46.86 o 
   1  -6   6      891.47      898.45     25.45 o 
   2  -6   6      433.28      398.84     17.34 o 
   3  -6   6      438.55      419.78     18.09 o 
   4  -6   6      204.84      202.41     13.14 o 
   5  -6   6        5.90       11.05      8.53 o 
  -5  -5   6       27.00       29.19      6.21 o 
  -4  -5   6      285.69      302.46     12.96 o 
  -3  -5   6        8.45       16.22      4.63 o 
  -2  -5   6       26.46       22.11      4.61 o 
  -1  -5   6     1041.48     1027.06     20.43 o 
   0  -5   6       66.73       88.44     13.78 o 
   1  -5   6       48.04       44.98      6.70 o 
   2  -5   6       36.63       44.91      5.01 o 
   3  -5   6      373.51      394.46     16.56 o 
   4  -5   6        0.36       -3.79      5.51 o 
   5  -5   6      765.85      782.79     30.39 o 
   6  -5   6      154.99      143.38     15.38 o 
  -5  -4   6       67.09       65.26      5.03 o 
  -4  -4   6      205.00      200.70      7.66 o 
  -3  -4   6       66.61       61.38      4.88 o 
  -2  -4   6     4830.09     4789.60     46.97 o 
  -1  -4   6      587.47      595.40     11.50 o 
   0  -4   6     1319.40     1300.39     16.64 o 
   1  -4   6      864.45      833.15     17.31 o 
   2  -4   6       26.87       31.16      3.98 o 
   3  -4   6       48.77       44.65     12.81 o 
   4  -4   6     1077.47     1072.24     34.53 o 
   5  -4   6      237.78      231.41     18.33 o 
   6  -4   6      165.05      160.45     14.77 o 
   7  -4   6      735.45      790.61     30.05 o 
  -6  -3   6      274.12      276.51      9.51 o 
  -5  -3   6      120.85      116.83      6.23 o 
  -4  -3   6      266.86      264.69      9.43 o 
  -3  -3   6      367.91      372.00      7.95 o 
  -2  -3   6       11.16       11.00      2.32 o 
  -1  -3   6      228.48      213.59      4.86 o 
   0  -3   6     2237.99     2243.20     20.26 o 
   1  -3   6      138.55      132.16      6.24 o 
   2  -3   6     1663.79     1535.93     21.51 o 
   4  -3   6      190.96      145.49     86.64 o 
   5  -3   6        4.25       -1.02      5.38 o 
   7  -3   6      158.98      -49.23     78.45 o 
  -6  -2   6       38.08       29.04      4.63 o 
  -5  -2   6      899.57      897.72     18.38 o 
  -4  -2   6      412.81      399.33     14.46 o 
  -3  -2   6      390.52      398.32      6.87 o 
  -2  -2   6      734.80      772.62      9.78 o 
  -1  -2   6      779.89      808.87      8.87 o 
   0  -2   6      494.49      504.87      6.05 o 
   1  -2   6      685.44      623.05      9.55 o 
   2  -2   6     1641.48     1601.51     31.85 o 
   3  -2   6       73.90       65.75     21.04 o 
   4  -2   6      971.99      908.93     37.90 o 
   6  -2   6        3.93        0.80     14.66 o 
   7  -2   6      184.11      -54.73     82.08 o 
  -6  -1   6      109.45      110.40      5.66 o 
  -5  -1   6      284.07      286.69      8.30 o 
  -4  -1   6      118.14      110.90      5.21 o 
  -3  -1   6     3092.61     3109.16     25.91 o 
  -2  -1   6      299.67      316.20      5.81 o 
  -1  -1   6      993.76     1028.62      8.69 o 
   0  -1   6      694.38      695.75      6.56 o 
   1  -1   6      116.61      101.25      2.29 o 
   2  -1   6      753.02      823.05     14.11 o 
   3  -1   6     1936.92     1817.64     45.76 o 
   4  -1   6      747.41      730.64     12.13 o 
   5  -1   6      762.63      741.77     15.49 o 
   6  -1   6       47.92       47.87     10.64 o 
   7  -1   6       55.94       53.75     22.87 o 
   8  -1   6       16.69       19.84     18.38 o 
  -6   0   6       31.27       26.60      5.49 o 
  -5   0   6      335.91      318.59      7.99 o 
  -4   0   6     1398.40     1377.90     20.32 o 
  -3   0   6      133.17      127.49      3.90 o 
  -2   0   6     2147.85     2304.12     19.22 o 
  -1   0   6     1375.39     1415.02     11.11 o 
   0   0   6       20.97       22.16      1.20 o 
   1   0   6     1293.01     1253.67     12.20 o 
   2   0   6      520.91      487.54      7.18 o 
   3   0   6     1261.20     1313.85     16.89 o 
   4   0   6      336.93      319.69      7.08 o 
   5   0   6     2697.01     2621.68     33.32 o 
   6   0   6       75.74       75.63     22.42 o 
   8   0   6       15.18        5.16      9.84 o 
  -6   1   6      842.13      828.30     18.37 o 
  -5   1   6       72.79       73.66      5.41 o 
  -4   1   6       22.72       14.69      3.55 o 
  -3   1   6      425.45      441.41      7.01 o 
  -2   1   6      916.17      918.70      8.78 o 
  -1   1   6      355.20      365.66      4.59 o 
   0   1   6     3634.19     3713.62     25.02 o 
   1   1   6     1024.35     1008.53      7.87 o 
   2   1   6        7.71        9.21      0.95 o 
   3   1   6     1088.87     1070.95     17.78 o 
   4   1   6     1909.41     1915.38     20.24 o 
   5   1   6       56.61       60.75      8.18 o 
   6   1   6      432.43      422.01      9.05 o 
   7   1   6      545.12      587.62     17.01 o 
   8   1   6      104.69      105.45     38.32 o 
  -6   2   6      827.56      842.17     18.41 o 
  -5   2   6       90.64       85.56      5.89 o 
  -4   2   6     2642.85     2679.80     33.47 o 
  -3   2   6       30.98       29.46      4.06 o 
  -2   2   6       59.94       54.97      5.24 o 
  -1   2   6     2055.37     2081.88     15.36 o 
   0   2   6     1440.84     1448.92     12.33 o 
   1   2   6      147.76      140.37      2.54 o 
   2   2   6     4048.37     3912.23     23.91 o 
   3   2   6      400.12      404.79      4.19 o 
   4   2   6      273.11      258.39      3.84 o 
   5   2   6       59.38       53.34      5.13 o 
   6   2   6      324.90      301.72      9.29 o 
   7   2   6        0.61       -0.39     10.42 o 
   8   2   6      433.72      437.47     12.44 o 
  -6   3   6       99.33       85.70     11.00 o 
  -5   3   6      712.43      710.01     19.74 o 
  -4   3   6      247.23      260.07      9.93 o 
  -3   3   6      418.66      399.23      8.08 o 
  -2   3   6      358.43      346.78     10.01 o 
  -1   3   6       19.06       19.72      1.63 o 
   0   3   6       14.08       10.72      1.30 o 
   1   3   6      906.01      840.57      7.22 o 
   2   3   6      537.04      544.78      5.55 o 
   3   3   6      259.95      249.81      3.80 o 
   4   3   6     1086.23     1077.92     11.07 o 
   5   3   6       45.07       36.70      3.04 o 
   6   3   6       49.13       59.89      4.65 o 
   7   3   6       15.47       21.05      4.85 o 
   8   3   6      213.79      210.58     14.88 o 
  -5   4   6        8.41        7.88      5.58 o 
  -4   4   6      249.42      255.91     12.92 o 
  -3   4   6     1688.17     1681.45     39.73 o 
  -2   4   6       29.56       29.11      2.94 o 
  -1   4   6     1565.37     1543.92     17.80 o 
   0   4   6       71.25       63.04      6.12 o 
   1   4   6       69.97       67.05      3.22 o 
   2   4   6       53.63       53.69      2.63 o 
   3   4   6     2646.46     2623.22     19.87 o 
   4   4   6       66.69       66.61      3.14 o 
   5   4   6      727.80      768.34     13.36 o 
   6   4   6      283.47      289.35     12.12 o 
   7   4   6      116.41      125.16      6.59 o 
  -5   5   6      149.00      151.14     44.94 o 
  -4   5   6      124.72      123.77     23.11 o 
  -3   5   6       10.72       12.29      8.14 o 
  -2   5   6     1346.81     1343.17     32.35 o 
  -1   5   6      524.92      542.74     11.21 o 
   0   5   6      458.90      452.36      8.25 o 
   1   5   6     1217.17     1201.23     14.76 o 
   2   5   6       37.92       38.36      2.66 o 
   3   5   6     1060.65     1045.30     13.23 o 
   4   5   6       92.56       88.80      4.30 o 
   5   5   6      370.52      369.86      8.05 o 
   6   5   6       37.12       36.75      5.43 o 
   7   5   6      283.67      310.60      9.00 o 
  -4   6   6      330.32       13.21    122.38 o 
  -3   6   6       84.32       14.93    102.20 o 
  -2   6   6      206.23      200.77     28.79 o 
  -1   6   6       36.44       23.00      7.07 o 
   0   6   6      917.59      927.03     42.89 o 
   1   6   6      114.37       98.19      4.53 o 
   2   6   6     1055.47     1046.15     15.48 o 
   3   6   6      210.23      225.79      5.80 o 
   4   6   6      218.05      209.99      6.41 o 
   5   6   6      100.57      102.64      5.36 o 
   6   6   6      193.16      202.08      7.89 o 
  -3   7   6        2.37        1.93     13.57 o 
  -2   7   6       76.47       87.20     49.60 o 
  -1   7   6        6.36        7.21      6.54 o 
   1   7   6      399.18      407.17     14.24 o 
   2   7   6      530.34      559.07     19.78 o 
   3   7   6       29.65       29.36      6.07 o 
   4   7   6      481.52      519.03     13.53 o 
   5   7   6        5.13        7.54      4.90 o 
   0   8   6      150.80      170.26     10.58 o 
   1   8   6       13.96       14.95      6.10 o 
   2   8   6       12.29       19.43      8.21 o 
   3   8   6      119.74      132.92     17.08 o 
   4   8   6      224.82      227.39     10.09 o 
  -2  -7   7        0.80      -10.98     11.97 o 
   0  -7   7       54.90       48.88     24.19 o 
   1  -7   7       32.36       26.63     15.10 o 
   2  -7   7      216.04      -13.81     85.65 o 
   3  -7   7      119.11      117.96     41.86 o 
  -3  -6   7       54.25       60.28     16.18 o 
  -2  -6   7      239.22      218.61     66.95 o 
  -1  -6   7      466.24      458.02     25.03 o 
   0  -6   7        2.18       -7.61     11.87 o 
   2  -6   7      107.27      107.23     37.33 o 
   3  -6   7      104.95      101.25     25.83 o 
   4  -6   7      208.08      195.40     17.76 o 
   5  -6   7      223.61      239.62     20.07 o 
  -4  -5   7      806.37      781.12     18.22 o 
  -3  -5   7      169.57      208.68      9.82 o 
  -2  -5   7        1.50        1.33      4.20 o 
  -1  -5   7       19.96       18.22     12.30 o 
   1  -5   7      224.00      221.01     16.59 o 
   3  -5   7     1599.45     1494.54     33.61 o 
   4  -5   7       32.69       30.71     11.46 o 
   6  -5   7        6.65       17.04     10.08 o 
  -5  -4   7      269.28      273.84     11.71 o 
  -4  -4   7      641.44      674.80     12.25 o 
  -3  -4   7        6.35        5.33      4.32 o 
  -2  -4   7      669.08      671.98     12.92 o 
  -1  -4   7       15.30       13.42     10.73 o 
   0  -4   7       60.49       46.91      8.44 o 
   1  -4   7      159.98      160.49      7.63 o 
   2  -4   7      750.04      712.64     44.20 o 
   4  -4   7      397.17      383.10     22.73 o 
   6  -4   7       87.06        5.64     80.20 o 
  -5  -3   7       21.38       20.31      4.37 o 
  -4  -3   7       18.79       22.03      3.91 o 
  -3  -3   7      265.03      267.66      9.72 o 
  -2  -3   7      284.10      301.59     16.31 o 
  -1  -3   7      678.95      663.15      9.57 o 
   0  -3   7     3155.46     3276.92     33.34 o 
   1  -3   7       20.62       15.11      4.20 o 
   3  -3   7      425.86      417.27     31.94 o 
   4  -3   7      191.91        7.62     62.28 o 
   7  -3   7       60.37       67.14     25.52 o 
  -6  -2   7        3.52        5.73      4.24 o 
  -5  -2   7      327.83      335.17     11.55 o 
  -4  -2   7       79.32       79.41      5.64 o 
  -3  -2   7       58.32       59.60      3.85 o 
  -2  -2   7      259.43      261.72      5.73 o 
  -1  -2   7     2514.07     2631.38     28.63 o 
   0  -2   7       53.09       56.16      2.59 o 
   1  -2   7      984.87      928.98     13.55 o 
   2  -2   7     2187.65     2111.94     33.84 o 
   3  -2   7      160.11      146.56      5.01 o 
   4  -2   7      380.70      334.18     21.70 o 
   5  -2   7       32.16       36.09      9.88 o 
   6  -2   7      312.88       15.52     76.78 o 
   7  -2   7      317.80       10.73     89.46 o 
  -6  -1   7      380.86      396.15     16.15 o 
  -5  -1   7      519.42      506.27     11.68 o 
  -4  -1   7      439.74      432.48     11.21 o 
  -3  -1   7      793.49      823.69     10.33 o 
  -2  -1   7        9.75       10.88      2.01 o 
  -1  -1   7        0.97        1.50      1.26 o 
   0  -1   7      405.58      396.45      4.63 o 
   1  -1   7     4004.05     4027.07     37.20 o 
   2  -1   7       46.55       46.79      4.24 o 
   3  -1   7     1948.88     1878.94     28.98 o 
   4  -1   7       91.74       91.13     12.13 o 
   5  -1   7       68.74       66.83     13.46 o 
   8  -1   7       31.29       39.46     12.25 o 
  -6   0   7      248.24      228.90     10.07 o 
  -5   0   7       40.02       33.51      5.08 o 
  -4   0   7      725.58      748.37     12.23 o 
  -3   0   7      440.15      482.71      7.96 o 
  -2   0   7      901.53      923.44     10.38 o 
  -1   0   7     2438.65     2607.25     19.66 o 
   0   0   7       87.87       87.15      2.43 o 
   1   0   7        3.01        4.24      1.23 o 
   2   0   7      364.44      303.00      6.00 o 
   3   0   7      738.13      678.78      9.48 o 
   4   0   7      267.03      246.93      8.47 o 
   5   0   7     1902.76     1839.26     66.06 o 
   6   0   7      208.32      220.47     13.33 o 
   7   0   7       17.65       19.03      8.43 o 
   8   0   7       38.13       36.07     28.40 o 
  -6   1   7      655.08      658.89     21.90 o 
  -5   1   7       54.57       42.58      5.03 o 
  -4   1   7      144.72      138.96      5.77 o 
  -3   1   7      586.93      569.41     11.44 o 
  -2   1   7     2760.74     2767.19     24.69 o 
  -1   1   7       60.15       69.57      2.41 o 
   0   1   7     1163.20     1156.81      9.11 o 
   1   1   7      880.62      848.56      6.79 o 
   2   1   7      125.95      131.50      2.50 o 
   3   1   7      804.16      782.39      9.93 o 
   4   1   7      782.19      754.83     15.89 o 
   5   1   7      112.07      122.13     13.55 o 
   6   1   7      349.83      357.34     13.34 o 
   7   1   7      267.85      270.16     16.26 o 
   8   1   7       24.05       17.56     24.59 o 
  -5   2   7       10.54       15.77      4.41 o 
  -4   2   7      899.62      901.23     16.30 o 
  -3   2   7      430.33      406.78      8.19 o 
  -2   2   7        5.15        3.17      1.74 o 
  -1   2   7      959.70      941.42     10.02 o 
   0   2   7     2255.51     2231.63     16.62 o 
   1   2   7      368.60      343.80      4.09 o 
   2   2   7     1129.93     1098.15     10.82 o 
   3   2   7      161.47      154.57      2.87 o 
   4   2   7      188.79      182.46      4.58 o 
   5   2   7      539.59      526.84     15.67 o 
   6   2   7     1599.61     1512.20     26.21 o 
   7   2   7        2.11        4.03      4.95 o 
   8   2   7      320.03      325.13     14.03 o 
  -5   3   7     1520.64     1540.98     26.04 o 
  -4   3   7        8.16       13.40     11.74 o 
  -3   3   7      445.13      427.16     15.28 o 
  -2   3   7      608.48      603.30     10.03 o 
  -1   3   7      438.45      429.71      9.08 o 
   0   3   7      109.93      102.86      3.69 o 
   1   3   7     2382.41     2373.94     15.99 o 
   2   3   7      207.65      193.98      3.53 o 
   3   3   7      573.01      564.76      6.60 o 
   4   3   7      895.33      858.69     10.14 o 
   5   3   7      192.87      184.88      6.07 o 
   6   3   7        1.54       -0.89      2.60 o 
   7   3   7      102.95      139.28      9.36 o 
   8   3   7      270.79      278.55     18.20 o 
  -5   4   7      423.64      430.95     18.29 o 
  -4   4   7      217.57      224.03     19.09 o 
  -3   4   7     1204.57     1151.16     26.32 o 
  -2   4   7       30.58       27.33      2.94 o 
  -1   4   7      168.98      171.58      7.22 o 
   0   4   7      595.99      582.64      8.08 o 
   1   4   7      174.33      174.99      4.27 o 
   2   4   7       11.76       11.77      3.06 o 
   3   4   7     1535.33     1515.60     14.39 o 
   4   4   7      260.41      255.58      5.30 o 
   5   4   7      314.74      309.04      7.85 o 
   6   4   7       43.20       45.67      5.66 o 
   7   4   7       75.25       66.95      5.31 o 
  -4   5   7      167.19      166.18     26.78 o 
  -3   5   7       34.00       37.08      7.14 o 
  -2   5   7      713.72      684.65     36.38 o 
  -1   5   7      655.06      608.74     11.03 o 
   0   5   7      454.94      411.26      8.74 o 
   1   5   7       32.15       33.82      4.92 o 
   2   5   7      349.17      347.12      7.15 o 
   3   5   7      145.31      144.61      5.34 o 
   4   5   7      719.33      734.27     11.31 o 
   5   5   7      318.36      354.42     11.03 o 
   6   5   7       74.33       75.46      5.23 o 
   7   5   7      150.97      168.83      7.52 o 
  -3   6   7      338.17      321.78     17.18 o 
  -1   6   7      390.02      341.70     32.71 o 
   0   6   7      290.19      307.85     32.67 o 
   1   6   7       48.64       45.43      7.25 o 
   2   6   7       34.88       37.92      8.38 o 
   3   6   7       99.49      111.84      4.92 o 
   4   6   7       67.63       65.88      4.51 o 
   5   6   7        3.15        5.64      3.52 o 
   6   6   7      222.07      244.94      7.44 o 
  -2   7   7       19.23       16.77     20.63 o 
  -1   7   7      428.40      426.72     19.68 o 
   0   7   7      430.21      409.88     18.53 o 
   1   7   7      499.09      488.12     12.84 o 
   2   7   7      565.04      580.18     13.41 o 
   3   7   7      212.63      225.02      9.27 o 
   4   7   7      187.94      183.18     10.71 o 
   5   7   7       27.05       31.28      4.07 o 
   1   8   7      143.29      167.42     25.09 o 
   2   8   7       37.99       36.89      5.56 o 
   3   8   7      439.39      472.50     28.42 o 
   1  -7   8        2.05        8.18     15.08 o 
  -2  -6   8      460.56      446.34     27.37 o 
  -1  -6   8      717.67      782.95     30.54 o 
   0  -6   8       12.05        7.47     16.67 o 
   2  -6   8       47.23        8.22     16.62 o 
   3  -6   8       36.55       28.93      8.31 o 
   4  -6   8      109.71      117.82     37.63 o 
  -3  -5   8     1180.30     1124.21     29.92 o 
  -2  -5   8      106.82       89.91     46.62 o 
  -1  -5   8       74.35       67.90     14.05 o 
   1  -5   8      342.31      361.05     18.68 o 
   2  -5   8      519.36      520.29     62.45 o 
   4  -5   8       29.10       34.39      7.94 o 
   5  -5   8       10.12        8.88     21.69 o 
  -4  -4   8      896.45      961.33     20.17 o 
  -3  -4   8        0.15        0.40      5.61 o 
  -2  -4   8      249.99      277.44     12.62 o 
  -1  -4   8      214.43      238.55     12.16 o 
   0  -4   8      224.99      192.16     28.95 o 
   1  -4   8      152.58      145.52     24.01 o 
   2  -4   8      997.85      953.39     25.37 o 
   3  -4   8        1.52       -1.63      5.68 o 
   4  -4   8       51.19       39.26     11.11 o 
   6  -4   8        1.71        3.29      9.36 o 
  -4  -3   8       14.64       14.32      4.07 o 
  -3  -3   8      787.55      843.62     13.71 o 
  -2  -3   8      700.97      735.65     15.68 o 
  -1  -3   8       17.22       19.05      5.71 o 
   0  -3   8      279.32      300.19      8.39 o 
   1  -3   8      309.12      329.75     13.21 o 
   2  -3   8       61.78       52.71     15.22 o 
   3  -3   8      638.69      608.41     19.71 o 
   4  -3   8     2769.82     2542.51     48.20 o 
   6  -3   8      476.06      -81.37     78.46 o 
  -5  -2   8       62.22       64.92      5.45 o 
  -4  -2   8      502.82      510.04     17.84 o 
  -3  -2   8      739.54      774.31     12.11 o 
  -2  -2   8      169.35      165.39      5.33 o 
  -1  -2   8     1041.31     1087.88     17.32 o 
   0  -2   8       37.31       31.91      4.27 o 
   1  -2   8     1180.81     1161.05     15.68 o 
   2  -2   8       78.49       64.94     15.06 o 
   3  -2   8      221.81      220.94     11.40 o 
   4  -2   8       45.41       34.36      9.91 o 
   5  -2   8      259.34        6.06     76.97 o 
   6  -2   8      285.30       21.26     86.83 o 
   7  -2   8      285.74       52.08     96.98 o 
  -5  -1   8      508.78      509.11     11.68 o 
  -4  -1   8       37.42       33.68      6.32 o 
  -3  -1   8      248.22      250.01      9.18 o 
  -2  -1   8       68.42       67.89      3.87 o 
  -1  -1   8      210.27      225.75      4.83 o 
   0  -1   8     1489.74     1468.00     13.77 o 
   1  -1   8     1754.93     1823.81     19.40 o 
   2  -1   8        2.09       -0.45      2.83 o 
   3  -1   8      691.22      658.86     12.21 o 
   4  -1   8      395.99      397.48     15.54 o 
   5  -1   8        3.26       -1.78     11.16 o 
   6  -1   8      120.69      -17.05     86.27 o 
  -5   0   8       33.12       30.77      5.99 o 
  -4   0   8      891.84      959.13     14.88 o 
  -3   0   8       45.48       54.29      3.74 o 
  -2   0   8        4.90        7.61      2.07 o 
  -1   0   8      508.65      516.05      8.46 o 
   0   0   8      653.08      635.35      5.98 o 
   1   0   8      126.04      130.97      2.97 o 
   2   0   8     2480.60     2329.75     23.69 o 
   3   0   8     1744.16     1642.71     19.81 o 
   4   0   8      598.28      585.06     14.82 o 
   5   0   8      383.33      362.87     16.69 o 
   6   0   8       52.36       54.82     23.21 o 
   7   0   8       17.19       23.52      8.79 o 
  -5   1   8     1167.97     1175.42     20.63 o 
  -4   1   8      125.99      133.38     13.41 o 
  -3   1   8      624.13      634.81     10.47 o 
  -2   1   8     1357.89     1432.19     18.55 o 
  -1   1   8      103.83      104.63      3.56 o 
   0   1   8      445.21      449.89      5.30 o 
   1   1   8      935.73      916.19      8.16 o 
   2   1   8      802.12      752.79      8.86 o 
   3   1   8       28.41       25.82      2.27 o 
   4   1   8     1198.35     1123.59     15.77 o 
   5   1   8       54.14       58.58      9.66 o 
   6   1   8      581.37      543.14     14.59 o 
   7   1   8      276.76      272.26     19.15 o 
  -5   2   8       87.66       80.76      7.26 o 
  -4   2   8       25.13       19.31      4.36 o 
  -3   2   8      459.93      455.94     14.90 o 
  -2   2   8       82.41       86.84     13.12 o 
  -1   2   8     1653.92     1661.53     19.78 o 
   0   2   8      775.19      791.02      7.69 o 
   1   2   8       38.16       39.80      1.96 o 
   2   2   8       25.70       24.28      2.08 o 
   3   2   8      560.96      558.26     10.34 o 
   4   2   8       77.95       79.31      7.37 o 
   5   2   8      264.02      269.17     13.05 o 
   6   2   8      853.89      855.86     21.58 o 
   7   2   8       46.21       36.31     13.59 o 
  -4   3   8       21.91       24.93      4.59 o 
  -3   3   8       14.25        7.67      6.92 o 
  -2   3   8      677.38      650.45     17.62 o 
  -1   3   8     1081.08     1045.16     12.46 o 
   0   3   8       10.39        5.95      2.03 o 
   1   3   8     2141.24     2088.02     16.17 o 
   2   3   8     1378.08     1387.59     12.73 o 
   3   3   8     1517.77     1511.65     16.71 o 
   4   3   8      206.37      215.53      6.03 o 
   5   3   8      337.94      338.67      8.59 o 
   6   3   8        0.96        1.39      2.90 o 
   7   3   8      489.51      468.25     15.28 o 
  -4   4   8      709.40      701.83     15.19 o 
  -3   4   8      646.22      617.07     24.98 o 
  -2   4   8       12.40       10.49      5.68 o 
  -1   4   8       27.16       27.70      4.05 o 
   0   4   8      864.90      877.12     11.74 o 
   1   4   8      489.87      480.32      8.46 o 
   2   4   8      937.77      928.52     12.33 o 
   3   4   8       64.41       69.25      4.50 o 
   4   4   8      102.36      102.36      4.64 o 
   5   4   8       76.56       86.79      4.90 o 
   6   4   8      155.21      155.94      7.20 o 
   7   4   8      266.36      266.36      8.35 o 
  -3   5   8       23.12       24.67      6.62 o 
  -2   5   8      395.72      388.46     10.98 o 
  -1   5   8      433.82      422.95     11.20 o 
   0   5   8       95.89       96.34      5.01 o 
   1   5   8      158.55      157.70      6.15 o 
   2   5   8      790.86      820.28     12.18 o 
   3   5   8      329.27      332.44      8.49 o 
   4   5   8      918.94      950.04     14.61 o 
   5   5   8      413.28      426.73     12.15 o 
   6   5   8       27.09       31.56      4.81 o 
  -1   6   8       70.44       55.20     25.89 o 
   0   6   8      553.24      561.19     16.99 o 
   1   6   8       41.25       43.77     10.48 o 
   2   6   8        0.26       -1.06      3.33 o 
   3   6   8       50.33       53.81      4.19 o 
   4   6   8      360.42      389.40      9.60 o 
   5   6   8        1.95        1.01      3.56 o 
  -1   7   8      628.23      653.16     24.21 o 
   0   7   8       49.63       50.34      9.87 o 
   1   7   8      323.61      343.04     14.35 o 
   2   7   8       25.16       23.01     12.23 o 
   3   7   8       12.95        9.15      4.54 o 
   4   7   8        6.49       10.14      4.84 o 
   0  -6   9       56.35       49.66     43.07 o 
   1  -6   9      250.85       36.63    104.35 o 
   2  -6   9      108.58       99.68     16.57 o 
  -2  -5   9      259.36      258.38     12.74 o 
  -1  -5   9       22.16       17.10     10.00 o 
   0  -5   9     1061.60     1093.41     39.53 o 
   2  -5   9        1.30       -0.30     21.68 o 
   3  -5   9      292.20      312.15     18.29 o 
  -3  -4   9        8.52        3.63      6.22 o 
  -2  -4   9       89.76       90.17      8.19 o 
  -1  -4   9      888.12      917.67     31.94 o 
   0  -4   9      226.86      227.58     48.01 o 
   1  -4   9       96.85       92.17      7.90 o 
   2  -4   9     1287.23     1399.94     33.07 o 
   3  -4   9        2.56       -0.37      6.12 o 
   4  -4   9      355.90      333.84     17.97 o 
   5  -4   9       17.70       66.45     89.83 o 
  -4  -3   9       12.65       12.57      4.40 o 
  -3  -3   9     1240.66     1310.44     33.73 o 
  -2  -3   9      697.29      718.25     23.29 o 
  -1  -3   9        1.60        4.45      4.83 o 
   0  -3   9       28.60       36.79      5.35 o 
   1  -3   9     1447.15     1481.75     28.12 o 
   2  -3   9      120.96      108.42     15.08 o 
   3  -3   9      881.61      814.27     23.54 o 
   4  -3   9      341.88      299.59     17.04 o 
   5  -3   9        5.51        5.13     16.04 o 
   6  -3   9       43.59       18.22     94.39 o 
  -4  -2   9      184.53      184.56      8.84 o 
  -3  -2   9      608.46      633.38     13.46 o 
  -2  -2   9        1.50        2.45      2.84 o 
  -1  -2   9      909.24      977.49     21.43 o 
   0  -2   9      494.91      520.16     12.27 o 
   1  -2   9       18.21       18.18      3.18 o 
   2  -2   9      207.97      199.37     23.99 o 
   3  -2   9      497.60      472.15     15.91 o 
   4  -2   9       16.39        9.13      6.13 o 
   6  -2   9      298.52      -26.85     94.08 o 
  -4  -1   9       77.18       71.61      6.94 o 
  -3  -1   9       22.47       25.79      3.97 o 
  -2  -1   9     1605.24     1694.07     21.39 o 
  -1  -1   9      383.23      420.60      8.68 o 
   0  -1   9      234.59      253.79      6.54 o 
   1  -1   9      377.77      381.11      8.90 o 
   2  -1   9       13.78       12.81      2.58 o 
   3  -1   9       37.83       31.35      5.40 o 
   4  -1   9      689.64      617.47     34.76 o 
   6  -1   9       78.94       18.04     91.86 o 
   7  -1   9      245.88       23.22    102.63 o 
  -4   0   9      515.76      536.78     11.87 o 
  -3   0   9      351.05      353.68      9.43 o 
  -2   0   9       30.71       28.16      3.29 o 
  -1   0   9       65.18       63.99      3.99 o 
   0   0   9      875.60      885.91     12.64 o 
   1   0   9      194.79      180.79      6.09 o 
   2   0   9     1565.42     1484.40     19.17 o 
   3   0   9       23.15       26.22      8.05 o 
   4   0   9        0.35       -2.49      3.08 o 
   5   0   9       39.35       35.13     20.13 o 
   6   0   9      300.87      327.03     17.76 o 
   7   0   9      129.43      150.14     32.46 o 
  -4   1   9      427.00      429.72     10.14 o 
  -3   1   9      156.77      160.54      8.15 o 
  -2   1   9      236.41      254.91      7.00 o 
  -1   1   9      203.61      194.86      5.89 o 
   0   1   9       10.98        9.95      2.04 o 
   1   1   9     1249.54     1231.14     17.50 o 
   2   1   9     1093.03     1072.68     23.23 o 
   3   1   9       79.58       72.04      3.99 o 
   4   1   9     1411.59     1337.63     20.45 o 
   5   1   9      190.47      171.04     18.11 o 
   6   1   9      140.48      122.03     12.53 o 
   7   1   9       43.87       36.52     19.92 o 
  -4   2   9       30.48       33.30      7.41 o 
  -3   2   9     1067.54     1134.96     16.16 o 
  -2   2   9        7.31        9.16      2.79 o 
  -1   2   9      553.81      578.96      9.71 o 
   0   2   9      344.18      344.15      5.72 o 
   1   2   9       19.67       22.67      2.78 o 
   2   2   9       10.01       11.60      2.85 o 
   3   2   9     1291.86     1229.61     14.51 o 
   4   2   9      561.39      542.35      9.69 o 
   5   2   9      474.71      461.79     14.05 o 
   6   2   9      178.90      213.95     11.05 o 
   7   2   9        1.53       -1.36      5.41 o 
  -4   3   9      341.59      348.38     11.83 o 
  -3   3   9       77.62       69.06      9.48 o 
  -2   3   9      259.50      263.74      7.38 o 
  -1   3   9     1102.15     1104.30     19.67 o 
   0   3   9      345.74      330.98      6.24 o 
   1   3   9      375.42      374.23      6.91 o 
   2   3   9      410.34      415.59      8.37 o 
   3   3   9      424.49      423.63      9.42 o 
   4   3   9       48.39       52.39      3.65 o 
   5   3   9      600.42      614.03     19.38 o 
   6   3   9       36.85       35.27      6.46 o 
   7   3   9      492.03      451.05     15.32 o 
  -3   4   9       32.74       33.13      9.96 o 
  -2   4   9      308.39      308.20     10.34 o 
  -1   4   9      174.41      136.68     14.83 o 
   0   4   9      855.86      857.00     15.38 o 
   1   4   9      444.42      458.79      8.74 o 
   2   4   9      178.58      176.89      6.58 o 
   3   4   9      366.24      370.22     11.21 o 
   4   4   9       10.16       15.11      3.42 o 
   5   4   9        4.97        3.57      3.13 o 
   6   4   9      177.95      186.15      7.97 o 
  -2   5   9      292.97      282.97     10.35 o 
  -1   5   9       33.88       47.12      5.40 o 
   0   5   9      479.97      453.06     10.98 o 
   1   5   9       11.64        7.67      5.41 o 
   2   5   9     1532.21     1586.89     23.56 o 
   3   5   9       58.72       58.54      4.21 o 
   4   5   9      343.56      353.09      9.82 o 
   5   5   9       61.45       75.06      7.49 o 
   6   5   9       57.61       62.90      5.00 o 
  -1   6   9       50.88       50.16      5.51 o 
   0   6   9      210.85      184.37      8.16 o 
   1   6   9      233.06      232.48     10.03 o 
   2   6   9       66.39       62.30      6.15 o 
   3   6   9      132.51      136.33      6.57 o 
   4   6   9      396.09      421.94     11.71 o 
   5   6   9        0.21        6.43      4.43 o 
   1   7   9        1.49        1.00     10.37 o 
   2   7   9      127.96      148.34      8.45 o 
   0  -5  10      449.94      463.34     38.87 o 
   1  -5  10      103.26       92.19     36.82 o 
   2  -5  10        2.48        7.95      7.32 o 
   3  -5  10       26.61       15.64     10.01 o 
  -2  -4  10       21.30       15.60      6.78 o 
  -1  -4  10      898.82      925.09     23.69 o 
   0  -4  10      635.77      646.88     27.39 o 
   1  -4  10      323.89      331.19     15.55 o 
   2  -4  10      593.95      594.28     34.60 o 
   3  -4  10      229.29      180.04     54.02 o 
   4  -4  10       71.52       62.06      9.97 o 
  -3  -3  10      491.45      492.09     30.66 o 
  -2  -3  10       81.71       84.67      8.52 o 
  -1  -3  10       44.63       48.31      7.02 o 
   0  -3  10       64.88       67.38      6.85 o 
   1  -3  10      762.89      771.01     20.33 o 
   2  -3  10      273.56      284.66     14.59 o 
   3  -3  10      206.87      182.75     10.39 o 
   4  -3  10      290.38      316.37     29.01 o 
   5  -3  10       87.59      -17.78    102.38 o 
  -3  -2  10      191.28      195.90      8.11 o 
  -2  -2  10       84.08       90.80      5.35 o 
  -1  -2  10      670.51      687.15     22.25 o 
   0  -2  10      306.84      325.08     13.60 o 
   1  -2  10      190.33      177.70      8.08 o 
   2  -2  10      291.57      301.60     14.50 o 
   3  -2  10     1301.01     1263.34     25.87 o 
   4  -2  10       22.19       16.97      6.22 o 
   5  -2  10      376.15       30.23     95.79 o 
   6  -2  10       92.62       30.86    103.66 o 
  -3  -1  10       14.44       13.95      4.65 o 
  -2  -1  10     1671.32     1782.67     25.24 o 
  -1  -1  10      476.66      492.47     11.09 o 
   0  -1  10       29.51       25.28      4.23 o 
   1  -1  10      535.79      546.45     12.84 o 
   2  -1  10      659.98      627.02     13.64 o 
   3  -1  10        0.91        1.66      5.37 o 
   4  -1  10      695.93      663.38     30.56 o 
   5  -1  10      393.68       39.42     92.28 o 
   6  -1  10      160.95       27.65    100.10 o 
  -3   0  10      198.87      158.34     29.28 o 
  -2   0  10      243.67      255.50      9.17 o 
  -1   0  10      232.29      241.27      8.61 o 
   0   0  10     1369.12     1433.32     18.11 o 
   1   0  10        7.40        5.46      2.48 o 
   2   0  10       43.10       39.14      4.55 o 
   3   0  10      153.06      153.03     13.75 o 
   4   0  10      120.06      121.29     22.61 o 
   5   0  10       32.52       19.64     22.15 o 
  -3   1  10        9.09       11.77      4.34 o 
  -2   1  10      156.51      148.56      7.94 o 
  -1   1  10      434.87      362.19     60.54 o 
   0   1  10      338.61      349.27     11.32 o 
   1   1  10       35.97       38.15      3.47 o 
   2   1  10      990.39     1011.90     16.59 o 
   3   1  10      188.49      166.61      7.30 o 
   4   1  10      104.04      103.57      6.24 o 
   5   1  10      235.40      235.14     21.34 o 
   6   1  10      218.71      205.83     10.13 o 
  -3   2  10     1127.15     1174.71     18.01 o 
  -2   2  10       83.83       73.65      5.76 o 
  -1   2  10        1.10        1.37      3.35 o 
   0   2  10      345.40      320.38      9.92 o 
   1   2  10      827.48      788.42     12.59 o 
   2   2  10     1236.99     1179.10     16.33 o 
   3   2  10      679.74      681.26     11.71 o 
   4   2  10       37.50       39.98      3.25 o 
   5   2  10      236.10      218.10     10.59 o 
   6   2  10       39.46       42.14      6.77 o 
  -3   3  10       53.82       53.18      5.86 o 
  -2   3  10      189.64      191.46      8.59 o 
  -1   3  10      279.50      273.89      9.44 o 
   0   3  10        1.22        2.98      3.00 o 
   1   3  10       89.27       94.27      5.20 o 
   2   3  10       36.49       38.55      3.91 o 
   3   3  10      676.24      682.85     12.23 o 
   4   3  10      277.28      277.70      8.18 o 
   5   3  10      711.45      700.75     18.56 o 
   6   3  10        2.84       -2.97      5.45 o 
  -2   4  10      801.41      796.10     16.58 o 
  -1   4  10       11.86       10.70      4.20 o 
   0   4  10      767.13      784.87     21.25 o 
   1   4  10       99.30      105.63      5.45 o 
   2   4  10       44.59       45.85      4.42 o 
   3   4  10      221.18      219.73      9.86 o 
   4   4  10      547.16      563.90     11.97 o 
   5   4  10      208.14      213.93      9.85 o 
  -1   5  10      274.25      293.73     10.83 o 
   0   5  10      285.20      298.51      9.65 o 
   1   5  10      388.63      394.95     11.40 o 
   2   5  10      490.59      541.88     16.26 o 
   3   5  10       34.45       36.63      4.57 o 
   4   5  10        0.66        3.00      3.76 o 
   5   5  10        5.73        8.06      3.86 o 
   1   6  10      285.87      295.60      9.69 o 
   2   6  10      118.44      130.49      8.20 o 
   3   6  10      201.74      216.42      7.97 o 
   1  -4  11       69.99       49.69     17.06 o 
   2  -4  11      189.59      164.82     42.23 o 
  -1  -3  11      635.49      681.48     20.27 o 
   0  -3  11      129.80      141.59     11.12 o 
   1  -3  11      824.78      859.60     32.17 o 
   2  -3  11       49.49       40.44      9.78 o 
   3  -3  11       16.03       28.57     33.48 o 
   4  -3  11      182.58      160.43     35.18 o 
  -2  -2  11        1.40        4.86      6.38 o 
  -1  -2  11       19.98       19.99      6.54 o 
   0  -2  11      706.88      717.87     23.94 o 
   1  -2  11      354.77      358.75     11.87 o 
   2  -2  11      624.06      648.03     39.92 o 
   3  -2  11      781.53      709.43     24.35 o 
   4  -2  11        8.23        6.20      7.92 o 
   5  -2  11       45.97       55.85     13.77 o 
  -2  -1  11      468.36      523.23     13.04 o 
  -1  -1  11       28.80       31.29      5.36 o 
   0  -1  11       10.82       11.69      5.72 o 
   1  -1  11      133.42      129.18     12.57 o 
   2  -1  11      404.73      394.12     12.18 o 
   3  -1  11      153.52      135.80     24.35 o 
   4  -1  11      235.34      238.27     12.90 o 
   5  -1  11      458.24       17.50    100.62 o 
  -2   0  11      534.57      545.51     21.45 o 
  -1   0  11      311.98      313.61     10.48 o 
   0   0  11     1539.60     1633.08     23.17 o 
   1   0  11       77.05       74.28      5.78 o 
   2   0  11        0.76        1.08      3.90 o 
   3   0  11      480.18      460.17     12.79 o 
   4   0  11      707.73      675.19     23.80 o 
   5   0  11      153.59       28.16     93.35 o 
  -2   1  11       13.14       13.59      4.36 o 
  -1   1  11     1154.60     1247.50     32.58 o 
   0   1  11       19.77       17.49      6.41 o 
   1   1  11      166.72      166.63      7.11 o 
   2   1  11      328.84      331.18      8.02 o 
   3   1  11      110.22      105.45      6.53 o 
   4   1  11        7.07        5.58      4.17 o 
   5   1  11      204.35      213.78     12.83 o 
  -2   2  11      187.56      182.20     10.43 o 
  -1   2  11        4.29        5.25      4.02 o 
   0   2  11      154.37      112.02     28.30 o 
   1   2  11     1087.27     1148.68     19.72 o 
   2   2  11       46.01       42.24      4.46 o 
   3   2  11      237.54      248.71      8.18 o 
   4   2  11       84.49       98.65      8.18 o 
   5   2  11       14.52        9.29      5.54 o 
  -1   3  11       79.26       89.25      6.01 o 
   0   3  11      111.06      123.06      9.85 o 
   1   3  11       99.69       93.92      6.30 o 
   2   3  11      287.49      307.58      9.14 o 
   3   3  11      102.31      107.59      6.90 o 
   4   3  11      346.87      372.38      9.40 o 
   5   3  11      104.44      113.29      7.33 o 
   0   4  11       93.13      100.83      7.64 o 
   1   4  11      230.73      232.95      8.50 o 
   2   4  11       18.83       15.65      4.06 o 
   3   4  11      131.47      139.53      8.37 o 
   4   4  11      349.03      380.20     10.35 o 
   1   5  11       24.81       19.26      5.12 o 
   2   5  11       26.24       24.15      4.45 o 
   3   5  11      107.83      108.02      7.75 o 
   1  -2  12      227.06      227.64     10.19 o 
   2  -2  12      293.35      287.19     15.70 o 
   3  -2  12      314.66      262.75     39.55 o 
   0  -1  12       65.29       67.15      7.79 o 
   1  -1  12       34.88       37.67      5.54 o 
   2  -1  12      991.47     1040.93     19.33 o 
   3  -1  12        1.33       -0.55      4.62 o 
   4  -1  12      185.02      180.93     25.09 o 
   0   0  12        8.16       13.84      3.76 o 
   1   0  12     1000.91     1002.50     23.22 o 
   2   0  12       12.70       11.58      4.68 o 
   3   0  12      418.20      423.24     13.38 o 
   4   0  12      634.37      620.45     12.76 o 
   0   1  12       18.76       15.08      4.46 o 
   1   1  12      862.84      861.77     15.91 o 
   2   1  12       18.86       12.10      6.11 o 
   3   1  12      176.08      179.05      9.18 o 
   4   1  12        0.61       -3.36      5.44 o 
   0   2  12      447.92      468.57     30.62 o 
   1   2  12      542.80      577.16     13.85 o 
   2   2  12       61.51       64.00      5.25 o 
   3   2  12       79.61       81.90      5.16 o 
   4   2  12      168.36      150.81      9.78 o 
   1   3  12       15.14       20.80      4.79 o 
   2   3  12      502.81      528.23     13.26 o 
   3   3  12      299.09      318.82     10.50 o 
                                                 
